# Supplementary material for: A review of gorgonian coral species (Cnidaria, Octocorallia, Alcyonacea) held in the Santa Barbara Museum of Natural History research collection: focus on species from Scleraxonia, Holaxonia, and Calcaxonia – Part I: Introduction, species of Scleraxonia and Holaxonia (Family Acanthogorgiidae)
Source: Zookeys. 2019 Jul 4;860:1–66. doi: 10.3897/zookeys.860.19961 (PMC6624213; doi:10.3897/zookeys.860.19961)
Supplement: XML Treatment for Anthothela [file zookeys.860.19961-treatment2.xml]

<!DOCTYPE tp:taxon-treatment
  PUBLIC "-//TaxonX//DTD Taxonomic Treatment Publishing DTD v0 20100105//EN" "tax-treatment-NSO.dtd">
<tp:taxon-treatment xmlns:tp="http://www.plazi.org/taxpub"><tp:treatment-meta><kwd-group><label>Taxon classification</label><kwd><named-content xmlns:xlink="http://www.w3.org/1999/xlink" content-type="kingdom">Animalia</named-content></kwd><kwd><named-content xmlns:xlink="http://www.w3.org/1999/xlink" content-type="order">Alcyonacea</named-content></kwd><kwd><named-content xmlns:xlink="http://www.w3.org/1999/xlink" content-type="family">Anthothelidae</named-content></kwd></kwd-group><mixed-citation publication-type="journal"><person-group><name><surname>Horvath</surname><given-names>Elizabeth Anne</given-names></name></person-group><article-title>A review of gorgonian coral species (<tp:taxon-name><tp:taxon-name-part taxon-name-part-type="phylum">Cnidaria</tp:taxon-name-part></tp:taxon-name>, <tp:taxon-name><tp:taxon-name-part taxon-name-part-type="subclass">Octocorallia</tp:taxon-name-part></tp:taxon-name>, <tp:taxon-name><tp:taxon-name-part taxon-name-part-type="order">Alcyonacea</tp:taxon-name-part></tp:taxon-name>) held in the Santa Barbara Museum of Natural History research collection: focus on species from <tp:taxon-name><tp:taxon-name-part taxon-name-part-type="suborder">Scleraxonia</tp:taxon-name-part></tp:taxon-name>, <tp:taxon-name><tp:taxon-name-part taxon-name-part-type="suborder">Holaxonia</tp:taxon-name-part></tp:taxon-name>, and <tp:taxon-name><tp:taxon-name-part taxon-name-part-type="suborder">Calcaxonia</tp:taxon-name-part></tp:taxon-name> – Part I: Introduction, species of <tp:taxon-name><tp:taxon-name-part taxon-name-part-type="suborder">Scleraxonia</tp:taxon-name-part></tp:taxon-name> and <tp:taxon-name><tp:taxon-name-part taxon-name-part-type="suborder">Holaxonia</tp:taxon-name-part></tp:taxon-name> (Family <tp:taxon-name><tp:taxon-name-part taxon-name-part-type="family">Acanthogorgiidae</tp:taxon-name-part></tp:taxon-name>)</article-title><source>Zookeys</source><day>04</day><month>7</month><year>2019</year><volume>860</volume><fpage>1</fpage><lpage>66</lpage><pub-id pub-id-type="doi">10.3897/zookeys.860.19961</pub-id></mixed-citation></tp:treatment-meta><tp:nomenclature><label>Genus</label><tp:taxon-name>
                  <tp:taxon-name-part taxon-name-part-type="genus" reg="Anthothela">Anthothela</tp:taxon-name-part>
                </tp:taxon-name><tp:taxon-authority>Verrill, 1879</tp:taxon-authority><tp:nomenclature-citation-list><tp:nomenclature-citation><tp:taxon-name>
                      <tp:taxon-name-part taxon-name-part-type="genus" reg="Briareum">Briareum</tp:taxon-name-part>
                    </tp:taxon-name><comment>Sars, 1856b: 63 [pars].</comment></tp:nomenclature-citation><tp:nomenclature-citation><tp:taxon-name>
                      <tp:taxon-name-part taxon-name-part-type="genus" reg="Gymnosarca"/>
                    </tp:taxon-name><comment>? <tp:taxon-name><tp:taxon-name-part taxon-name-part-type="genus" reg="Gymnosarca">Gymnosarca</tp:taxon-name-part></tp:taxon-name> Kent, 1870a: 397. Stephens, 1909: 7. </comment></tp:nomenclature-citation><tp:nomenclature-citation><tp:taxon-name>
                      <tp:taxon-name-part taxon-name-part-type="genus" reg="Anthothela">Anthothela</tp:taxon-name-part>
                    </tp:taxon-name><comment>Verrill, 1879a: 199; 1883: 40. Studer (and Wright) 1887: 28. <xref ref-type="bibr" rid="B92">Grieg 1891</xref>: 3. Broch 1913: 4. <xref ref-type="bibr" rid="B133">Kükenthal 1919</xref>: 43; <xref ref-type="bibr" rid="B134">1924</xref>: 14. <xref ref-type="bibr" rid="B197">Thomson and Dean 1931</xref>: ? 11–20. <xref ref-type="bibr" rid="B190">Stiasny 1937</xref>: 20. <xref ref-type="bibr" rid="B221">Verseveldt 1940</xref>: 37. <xref ref-type="bibr" rid="B15">Bayer 1961</xref>: 57–58 (key), 65 (key), 67–68, 70. <xref ref-type="bibr" rid="B3">Arantes and de Medeiros 2006</xref>: 2. <xref ref-type="bibr" rid="B160">Moore et al. 2017</xref>: 19.</comment></tp:nomenclature-citation><tp:nomenclature-citation><tp:taxon-name>
                      <tp:taxon-name-part taxon-name-part-type="genus" reg="Stereogorgia"/>
                    </tp:taxon-name><comment>? <tp:taxon-name><tp:taxon-name-part taxon-name-part-type="genus" reg="Stereogorgia">Stereogorgia</tp:taxon-name-part></tp:taxon-name> Kükenthal, 1916: 178. </comment></tp:nomenclature-citation><tp:nomenclature-citation><tp:taxon-name>
                      <tp:taxon-name-part taxon-name-part-type="genus" reg="Suberia">Suberia</tp:taxon-name-part>
                    </tp:taxon-name><comment>Nutting, 1911: 15.</comment></tp:nomenclature-citation></tp:nomenclature-citation-list></tp:nomenclature><tp:treatment-sec sec-type="type species" id="SECID0EMYAG"><title>Type species.</title><p><italic><tp:taxon-name><tp:taxon-name-part taxon-name-part-type="genus" reg="Briareum">Briareum</tp:taxon-name-part><tp:taxon-name-part taxon-name-part-type="species" reg="grandiflorum">grandiflorum</tp:taxon-name-part></tp:taxon-name></italic> Sars, 1856b (by subsequent designation).</p></tp:treatment-sec><tp:treatment-sec sec-type="diagnosis" id="SECID0E4YAG"><title>Diagnosis.</title><p>With slender, rounded, tortuous, commonly upright, abundant anastomosing branches producing tangled colonies. Branches always solid; no main stems developed, branches grading upwards from broadened membranous base. Polyps present on base as well as on branches, widely scattered on all sides, sometimes clustered into large masses. Polyps elongated in expansion arising from distinctly projecting, short yet elevated cylindrical calyces. Polyps partially retractile, seldom entirely retractile; large anthocodiae commonly preserved exsert, arising from either extended, rather thin, slightly sharp, spiculose, but spongy, basal membrane (encrusting) or from slender irregular stems (branched). Axis spiculose, well differentiated, not firm. Long, strongly warted, often irregular spindles and short, girdled rods in coenenchyme. Sclerites of axis more irregular; bear fewer, larger warts, knobs or lobes. Spongy base filled with thin spindles and rods, permeating tissue. Bright rosy-red or brownish in life, but other color forms likely.</p></tp:treatment-sec><ref-list><ref id="B92"><mixed-citation xmlns:xlink="http://www.w3.org/1999/xlink" xlink:type="simple"><person-group><name name-style="western"><surname>Grieg</surname><given-names>JA</given-names></name></person-group> (<year>1891</year>) <article-title>Tre nordiske Alcyonarier.</article-title><source>Bergens Museum Aarsberetning for</source><volume>1890</volume>(<issue>2</issue>): <fpage>1</fpage>–<lpage>13</lpage>. [1 pl]</mixed-citation></ref><ref id="B133"><mixed-citation xmlns:xlink="http://www.w3.org/1999/xlink" xlink:type="simple"><person-group><name name-style="western"><surname>Kükenthal</surname><given-names>W</given-names></name></person-group> (<year>1919</year>) <tp:taxon-name><tp:taxon-name-part taxon-name-part-type="suborder">Gorgonaria</tp:taxon-name-part></tp:taxon-name>. Wissenschaftliche Ergebnisse der deutsche Tiefsee Expeditionen ’Valdivia‘ 1898–99, 13(2): 1–946. [pls 30–89]</mixed-citation></ref><ref id="B134"><mixed-citation xmlns:xlink="http://www.w3.org/1999/xlink" xlink:type="simple"><person-group><name name-style="western"><surname>Kükenthal</surname><given-names>W</given-names></name></person-group> (<year>1924</year>) <source><tp:taxon-name><tp:taxon-name-part taxon-name-part-type="suborder">Gorgonaria</tp:taxon-name-part></tp:taxon-name>. Das Tierreich, Vol. 47.</source><publisher-name>Walter de Gruyter &amp; Company</publisher-name>, <publisher-loc>Berlin</publisher-loc>, <size units="page">478 pp</size>.</mixed-citation></ref><ref id="B197"><mixed-citation xmlns:xlink="http://www.w3.org/1999/xlink" xlink:type="simple"><person-group><name name-style="western"><surname>Thomson</surname><given-names>JA</given-names></name><name name-style="western"><surname>Dean</surname><given-names>LMI</given-names></name></person-group> (<year>1931</year>) The <tp:taxon-name><tp:taxon-name-part taxon-name-part-type="order">Alcyonacea</tp:taxon-name-part></tp:taxon-name> of the Siboga Expedition with an addendum to the <tp:taxon-name><tp:taxon-name-part taxon-name-part-type="order">Gorgonacea</tp:taxon-name-part></tp:taxon-name>. Siboga-Expedition Monograph 13d: 1–227. [pls 1–28]</mixed-citation></ref><ref id="B190"><mixed-citation xmlns:xlink="http://www.w3.org/1999/xlink" xlink:type="simple"><person-group><name name-style="western"><surname>Stiasny</surname><given-names>G</given-names></name></person-group> (<year>1937</year>) Die <tp:taxon-name><tp:taxon-name-part taxon-name-part-type="order">Gorgonacea</tp:taxon-name-part></tp:taxon-name> der Siboga-Expedition. Supplement II, Revision der <tp:taxon-name><tp:taxon-name-part taxon-name-part-type="suborder">Scleraxonia</tp:taxon-name-part></tp:taxon-name> mit ausschluss der <tp:taxon-name><tp:taxon-name-part taxon-name-part-type="family">Melitodidae</tp:taxon-name-part></tp:taxon-name> und <tp:taxon-name><tp:taxon-name-part taxon-name-part-type="family">Coralliidae</tp:taxon-name-part></tp:taxon-name>. Siboga-Expedition Monograph 13b8: 1–138. [pls 1–8]</mixed-citation></ref><ref id="B221"><mixed-citation xmlns:xlink="http://www.w3.org/1999/xlink" xlink:type="simple"><person-group><name name-style="western"><surname>Verseveldt</surname><given-names>J</given-names></name></person-group> (<year>1940</year>) <article-title>Studies on <tp:taxon-name><tp:taxon-name-part taxon-name-part-type="subclass">Octocorallia</tp:taxon-name-part></tp:taxon-name> of the famillies <tp:taxon-name><tp:taxon-name-part taxon-name-part-type="family">Briareidae</tp:taxon-name-part></tp:taxon-name>, <tp:taxon-name><tp:taxon-name-part taxon-name-part-type="family">Paragorgiidae</tp:taxon-name-part></tp:taxon-name> and <tp:taxon-name><tp:taxon-name-part taxon-name-part-type="family">Anthothelidae</tp:taxon-name-part></tp:taxon-name>.</article-title><source>Temminckia, A Journal of Systematic Zoology</source><volume>5</volume>: <fpage>1</fpage>–<lpage>142</lpage>. [figs 1–52]</mixed-citation></ref><ref id="B15"><mixed-citation xmlns:xlink="http://www.w3.org/1999/xlink" xlink:type="simple"><person-group><name name-style="western"><surname>Bayer</surname><given-names>FM</given-names></name></person-group> (<year>1961</year>) <article-title>The shallow-water <tp:taxon-name><tp:taxon-name-part taxon-name-part-type="subclass">Octocorallia</tp:taxon-name-part></tp:taxon-name> of the West Indian Region: (A manual for marine biologists). In: Hummelinck W (Ed.</article-title><source>) Studies on the Fauna of Curacao and other Caribbean Islands</source><volume>12</volume>(<issue>55</issue>): <fpage>1</fpage>–<lpage>373</lpage>. [Martinus Nijhoff, The Hague]</mixed-citation></ref><ref id="B3"><mixed-citation xmlns:xlink="http://www.w3.org/1999/xlink" xlink:type="simple"><person-group><name name-style="western"><surname>Arantes</surname><given-names>RCM</given-names></name><name name-style="western"><surname>de Medeiros</surname><given-names>MS</given-names></name></person-group> (<year>2006</year>) <article-title>First Record of <italic><tp:taxon-name><tp:taxon-name-part taxon-name-part-type="genus">Anthothela</tp:taxon-name-part><tp:taxon-name-part taxon-name-part-type="species">grandiflora</tp:taxon-name-part></tp:taxon-name></italic> (Sars, 1856) (<tp:taxon-name><tp:taxon-name-part taxon-name-part-type="phylum">Cnidaria</tp:taxon-name-part></tp:taxon-name>, <tp:taxon-name><tp:taxon-name-part taxon-name-part-type="subclass">Octocorallia</tp:taxon-name-part></tp:taxon-name>, <tp:taxon-name><tp:taxon-name-part taxon-name-part-type="family">Anthothelidae</tp:taxon-name-part></tp:taxon-name>) in Brazil.</article-title><source>Arquivios do Museu Nacional, Rio de Janeiro</source><volume>64</volume>(<issue>1</issue>): <fpage>11</fpage>–<lpage>17</lpage>.</mixed-citation></ref><ref id="B160"><mixed-citation xmlns:xlink="http://www.w3.org/1999/xlink" xlink:type="simple"><person-group><name name-style="western"><surname>Moore</surname><given-names>KM</given-names></name><name name-style="western"><surname>Alderslade</surname><given-names>P</given-names></name><name name-style="western"><surname>Miller</surname><given-names>KJ</given-names></name></person-group> (<year>2017</year>) <article-title>A taxonomic revision of <tp:taxon-name><tp:taxon-name-part taxon-name-part-type="genus">Anthothela</tp:taxon-name-part></tp:taxon-name> (<tp:taxon-name><tp:taxon-name-part taxon-name-part-type="subclass">Octocorallia</tp:taxon-name-part></tp:taxon-name>: <tp:taxon-name><tp:taxon-name-part taxon-name-part-type="suborder">Scleraxonia</tp:taxon-name-part></tp:taxon-name>: <tp:taxon-name><tp:taxon-name-part taxon-name-part-type="family">Anthothelidae</tp:taxon-name-part></tp:taxon-name>) and related genera, with the addition of new taxa, using morphological and molecular data.</article-title><source>Zootaxa</source><volume>4304</volume>(<issue>1</issue>): <fpage>1</fpage>. <ext-link xlink:type="simple" ext-link-type="doi" xlink:href="10.11646/zootaxa.4304.1.1">https://doi.org/10.11646/zootaxa.4304.1.1</ext-link></mixed-citation></ref></ref-list></tp:taxon-treatment>
