# Supplementary material for: A review of gorgonian coral species (Cnidaria, Octocorallia, Alcyonacea) held in the Santa Barbara Museum of Natural History research collection: focus on species from Scleraxonia, Holaxonia, and Calcaxonia – Part I: Introduction, species of Scleraxonia and Holaxonia (Family Acanthogorgiidae)
Source: Zookeys. 2019 Jul 4;860:1–66. doi: 10.3897/zookeys.860.19961 (PMC6624213; doi:10.3897/zookeys.860.19961)
Supplement: XML Treatment for Paragorgia arborea var. pacifica [file zookeys.860.19961-treatment6.xml]

<!DOCTYPE tp:taxon-treatment
  PUBLIC "-//TaxonX//DTD Taxonomic Treatment Publishing DTD v0 20100105//EN" "tax-treatment-NSO.dtd">
<tp:taxon-treatment xmlns:tp="http://www.plazi.org/taxpub"><tp:treatment-meta><kwd-group><label>Taxon classification</label><kwd><named-content xmlns:xlink="http://www.w3.org/1999/xlink" content-type="kingdom">Animalia</named-content></kwd><kwd><named-content xmlns:xlink="http://www.w3.org/1999/xlink" content-type="order">Alcyonacea</named-content></kwd><kwd><named-content xmlns:xlink="http://www.w3.org/1999/xlink" content-type="family">Paragorgiidae</named-content></kwd></kwd-group><mixed-citation publication-type="journal"><person-group><name><surname>Horvath</surname><given-names>Elizabeth Anne</given-names></name></person-group><article-title>A review of gorgonian coral species (<tp:taxon-name><tp:taxon-name-part taxon-name-part-type="phylum">Cnidaria</tp:taxon-name-part></tp:taxon-name>, <tp:taxon-name><tp:taxon-name-part taxon-name-part-type="subclass">Octocorallia</tp:taxon-name-part></tp:taxon-name>, <tp:taxon-name><tp:taxon-name-part taxon-name-part-type="order">Alcyonacea</tp:taxon-name-part></tp:taxon-name>) held in the Santa Barbara Museum of Natural History research collection: focus on species from <tp:taxon-name><tp:taxon-name-part taxon-name-part-type="suborder">Scleraxonia</tp:taxon-name-part></tp:taxon-name>, <tp:taxon-name><tp:taxon-name-part taxon-name-part-type="suborder">Holaxonia</tp:taxon-name-part></tp:taxon-name>, and <tp:taxon-name><tp:taxon-name-part taxon-name-part-type="suborder">Calcaxonia</tp:taxon-name-part></tp:taxon-name> – Part I: Introduction, species of <tp:taxon-name><tp:taxon-name-part taxon-name-part-type="suborder">Scleraxonia</tp:taxon-name-part></tp:taxon-name> and <tp:taxon-name><tp:taxon-name-part taxon-name-part-type="suborder">Holaxonia</tp:taxon-name-part></tp:taxon-name> (Family <tp:taxon-name><tp:taxon-name-part taxon-name-part-type="family">Acanthogorgiidae</tp:taxon-name-part></tp:taxon-name>)</article-title><source>Zookeys</source><day>04</day><month>7</month><year>2019</year><volume>860</volume><fpage>1</fpage><lpage>66</lpage><pub-id pub-id-type="doi">10.3897/zookeys.860.19961</pub-id></mixed-citation></tp:treatment-meta><tp:nomenclature><tp:taxon-name>
                  <tp:taxon-name-part taxon-name-part-type="genus" reg="Paragorgia">Paragorgia</tp:taxon-name-part>
                  <tp:taxon-name-part taxon-name-part-type="species" reg="arborea">arborea</tp:taxon-name-part>
                  <tp:taxon-name-part taxon-name-part-type="infraspecific-rank">var.</tp:taxon-name-part>
                  <tp:taxon-name-part taxon-name-part-type="variety" reg="pacifica">pacifica</tp:taxon-name-part>
                </tp:taxon-name><tp:taxon-authority>(Verrill, 1922)</tp:taxon-authority><xref ref-type="fig" rid="F3">Figure 3</xref><tp:nomenclature-citation-list><tp:nomenclature-citation><tp:taxon-name>
                      <tp:taxon-name-part taxon-name-part-type="genus" reg="Paragorgia">Paragorgia</tp:taxon-name-part>
                      <tp:taxon-name-part taxon-name-part-type="species" reg="pacifica">pacifica</tp:taxon-name-part>
                    </tp:taxon-name><comment>(Verrill, 1922): G16–G18; plate VIII, figs 3, 4b.</comment></tp:nomenclature-citation><tp:nomenclature-citation><tp:taxon-name>
                      <tp:taxon-name-part taxon-name-part-type="genus" reg="Alcyonium">Alcyonium</tp:taxon-name-part>
                      <tp:taxon-name-part taxon-name-part-type="species" reg="arboreum">arboreum</tp:taxon-name-part>
                    </tp:taxon-name><comment>Linnaeus, 1758: 803. Pallas, 1787: 164.</comment></tp:nomenclature-citation><tp:nomenclature-citation><tp:taxon-name>
                      <tp:taxon-name-part taxon-name-part-type="genus" reg="Paragorgia">Paragorgia</tp:taxon-name-part>
                      <tp:taxon-name-part taxon-name-part-type="species" reg="arborea">arborea</tp:taxon-name-part>
                    </tp:taxon-name><comment>(Linnaeus, 1758): 803. Milne Edwards 1857: 190. <xref ref-type="bibr" rid="B37">Broch 1912</xref>: 6. <xref ref-type="bibr" rid="B110">Hickson 1915</xref>: 548–549. <xref ref-type="bibr" rid="B83">Grasshoff 1979</xref>: 117 [and references therein]. <xref ref-type="bibr" rid="B179">Sánchez 2005</xref>: 15–20.</comment></tp:nomenclature-citation><tp:nomenclature-citation><tp:taxon-name>
                      <tp:taxon-name-part taxon-name-part-type="genus" reg="Paragorgia">Paragorgia</tp:taxon-name-part>
                      <tp:taxon-name-part taxon-name-part-type="species" reg="nodosa">nodosa</tp:taxon-name-part>
                    </tp:taxon-name><comment>Koren &amp; Danielsson, 1883: 19 [sensu <xref ref-type="bibr" rid="B13">Bayer 1956b</xref>: 70].</comment></tp:nomenclature-citation><tp:nomenclature-citation><tp:taxon-name>
                      <tp:taxon-name-part taxon-name-part-type="genus" reg="Paragorgia"/>
                      <tp:taxon-name-part taxon-name-part-type="species" reg="nodosa"/>
                    </tp:taxon-name><comment>(?) <tp:taxon-name><tp:taxon-name-part taxon-name-part-type="genus" reg="Paragorgia">Paragorgia</tp:taxon-name-part><tp:taxon-name-part taxon-name-part-type="species" reg="nodosa">nodosa</tp:taxon-name-part></tp:taxon-name> Nutting, 1912: 99. </comment></tp:nomenclature-citation><tp:nomenclature-citation><tp:taxon-name>
                      <tp:taxon-name-part taxon-name-part-type="genus" reg="Paragorgia"/>
                      <tp:taxon-name-part taxon-name-part-type="species" reg="regalis"/>
                    </tp:taxon-name><comment>(?) <tp:taxon-name><tp:taxon-name-part taxon-name-part-type="genus" reg="Paragorgia">Paragorgia</tp:taxon-name-part><tp:taxon-name-part taxon-name-part-type="species" reg="regalis">regalis</tp:taxon-name-part></tp:taxon-name> Nutting, 1912: 100. </comment></tp:nomenclature-citation></tp:nomenclature-citation-list></tp:nomenclature><tp:treatment-sec sec-type="type locality" id="SECID0EJXBG"><title>Type locality.</title><p>Canada, British Columbia, Vancouver Island, Jervis Inlet, ~20 m.</p></tp:treatment-sec><tp:treatment-sec sec-type="Type specimens" id="SECID0EOXBG"><title>Type specimens.</title><p><bold>Holotype</bold> YPM-5373 [dry].</p></tp:treatment-sec><tp:treatment-sec sec-type="material" id="SECID0EWXBG"><title>Material examined.</title><p>~1–2 lots (see Appendix <xref ref-type="app" rid="app1">1</xref>: List of material examined).</p></tp:treatment-sec><tp:treatment-sec sec-type="description" id="SECID0EAYBG"><title>Description.</title><p>Collection lot studied contains one branch fragment (Figure <xref ref-type="fig" rid="F3">3</xref>); in most respects, examination of fragment revealed characters that align with the description given in <xref ref-type="bibr" rid="B179">Sánchez (2005</xref>, pages 15–20). The branch is distinctive in its knobby aspect, but sclerites fall well within the parameters of morphology as discussed and shown in <xref ref-type="bibr" rid="B179">Sánchez (2005)</xref>.</p><fig id="F3" position="float" orientation="portrait"><label>Figure 3.</label><caption><p><tp:taxon-name><tp:taxon-name-part taxon-name-part-type="genus" reg="Paragorgia">Paragorgia</tp:taxon-name-part><tp:taxon-name-part taxon-name-part-type="species" reg="arborea">arborea</tp:taxon-name-part><tp:taxon-name-part taxon-name-part-type="infraspecific-rank">var.</tp:taxon-name-part><tp:taxon-name-part taxon-name-part-type="variety" reg="pacifica">pacifica</tp:taxon-name-part></tp:taxon-name>, <named-content xmlns:xlink="http://www.w3.org/1999/xlink" content-type="dwc:institutional_code" xlink:type="simple">SBMNH</named-content> 422977. Single branch fragment, ~5.0 cm long, displaying knobby condition of branches seen in some specimens.</p></caption><graphic xmlns:xlink="http://www.w3.org/1999/xlink" xlink:href="zookeys-860-001-g003.jpg" position="float" orientation="portrait" xlink:type="simple" id="oo_314786.jpg"/></fig></tp:treatment-sec><tp:treatment-sec sec-type="etymology" id="SECID0EYZBG"><title>Etymology.</title><p>The variety name <italic><tp:taxon-name><tp:taxon-name-part taxon-name-part-type="genus" reg="Paragorgia"/><tp:taxon-name-part taxon-name-part-type="species" reg="arborea"/><tp:taxon-name-part taxon-name-part-type="variety" reg="pacifica">pacifica</tp:taxon-name-part></tp:taxon-name></italic> was presumably proposed in reference to the location/distribution of the species in the Pacific Ocean.</p></tp:treatment-sec><tp:treatment-sec sec-type="Common name" id="SECID0EL1BG"><title>Common name.</title><p>Referred to frequently as “Bubblegum coral.” Cairns et al. (2003) referred to <xref ref-type="bibr" rid="B36">Breeze et al. (1997)</xref> where this genus/species is also listed as “Rubber Trees” and “Strawberry Plants.” Specifically, it could be called the “Pacific bubblegum tree.”</p></tp:treatment-sec><tp:treatment-sec sec-type="distribution" id="SECID0EV1BG"><title>Distribution.</title><p>Recorded from Alaskan waters, Bering Sea, ‘Albatross’, <named-content xmlns:xlink="http://www.w3.org/1999/xlink" content-type="dwc:verbatimCoordinates" xlink:type="simple"><named-content content-type="geo-json" specific-use="{&#34;type&#34;:&#34;Point&#34;,&#34;coordinates&#34;:[-166.700000,54.044444]}" id="NCID0E51BG" xlink:type="simple">54°02'40"N, 166°42'00"W</named-content></named-content>, at a depth of 504 m; <named-content xmlns:xlink="http://www.w3.org/1999/xlink" content-type="dwc:institutional_code" xlink:type="simple">USNM</named-content> 3315. Also, recorded from Unalaska to Kodiak, ‘Albatross’, <named-content xmlns:xlink="http://www.w3.org/1999/xlink" content-type="dwc:verbatimCoordinates" xlink:type="simple"><named-content content-type="geo-json" specific-use="{&#34;type&#34;:&#34;Point&#34;,&#34;coordinates&#34;:[-159.666667,54.316667]}" id="NCID0EO2BG" xlink:type="simple">54°19'00"N, 159°40'00"W</named-content></named-content>, taken by dredge, 114 m; <named-content xmlns:xlink="http://www.w3.org/1999/xlink" content-type="dwc:institutional_code" xlink:type="simple">USNM</named-content> 3338. Bayer indicated (unpublished ms 2, <xref ref-type="bibr" rid="B47">Cairns 2009</xref>) that known distribution of this species was from the Bering Sea south to Vancouver Island (specimen collected by Mr Wm Spreadborough, at Ucluelet, Vancouver Island, BC, at a depth of 16 m, June, 1909. [Col. No. 51, Coelenterates, Victoria Memorial Museum, Ottawa]) on the east side of the Pacific, and likely over to Japan on the west; southern limit (at the time Bayer was writing) was unknown. Based on more recent work, including the review of systematics for the family by <xref ref-type="bibr" rid="B179">Sánchez (2005)</xref>, this species, in the Pacific Ocean (a possible variant of <italic><tp:taxon-name><tp:taxon-name-part taxon-name-part-type="genus" reg="Paragorgia">P.</tp:taxon-name-part><tp:taxon-name-part taxon-name-part-type="species" reg="arborea">arborea</tp:taxon-name-part></tp:taxon-name></italic>), extends to at least the northern limit of the California Bight on the eastern side (at question, further south, at depth), and down into New Zealand waters on the Pacific Ocean’s western side.</p></tp:treatment-sec><tp:treatment-sec sec-type="biology" id="SECID0EO3BG"><title>Biology.</title><p>Specimens collected or photographed in the Monterey Bay Marine Sanctuary have harbored polychaete worms, purple in color (species identification not determined), with the worms wound around the branches of the colony (<xref ref-type="bibr" rid="B140">Langstroth and Langstroth 2000</xref>). On a specimen examined from Mexico, Gulf of California, Baja, Bahia de Los Angeles, there was a complete over-covering of what may be some sort of grey colonial or zoanthid-type organism (the specimen was not included in the list of material examined, as the overgrowth of the zoanthids precluded any clear examination of the host gorgonian itself). A <abbrev xmlns:xlink="http://www.w3.org/1999/xlink" content-type="institution" xlink:title="Monterey Bay Aquarium Research Institute" id="ABBRID0EY3BG" xlink:type="simple">MBARI</abbrev> video clip, viewed on a visit to <abbrev xmlns:xlink="http://www.w3.org/1999/xlink" content-type="institution" xlink:title="Monterey Bay Aquarium Research Institute" id="ABBRID0E43BG" xlink:type="simple">MBARI</abbrev>, had an excellent segment of this species heavily colonized by numerous basket stars, so many in fact, that the entire, large tree-like colony displayed a heavy growth of “hair.” According to <xref ref-type="bibr" rid="B140">Langstroth and Langstroth (2000)</xref>, on a <italic><tp:taxon-name><tp:taxon-name-part taxon-name-part-type="genus" reg="Paragorgia">Paragorgia</tp:taxon-name-part></tp:taxon-name></italic> specimen, a feather star, <italic><tp:taxon-name><tp:taxon-name-part taxon-name-part-type="genus" reg="Florometra">Florometra</tp:taxon-name-part><tp:taxon-name-part taxon-name-part-type="species" reg="serratissima">serratissima</tp:taxon-name-part></tp:taxon-name></italic>, was seen clutching the gorgonian with its leg-like cirri. While this was seen in a lab setting, the feather star likely may have come with the gorgonian during the collection process. If so, other filter-feeding echinoderms might be seen living on/with these gorgonians in situ. Evidence from recent <abbrev xmlns:xlink="http://www.w3.org/1999/xlink" content-type="institution" xlink:title="Olympic Coast National Marine Sanctuary" id="ABBRID0EY4BG" xlink:type="simple">OCNMS</abbrev> expeditions, as well as numerous <abbrev xmlns:xlink="http://www.w3.org/1999/xlink" content-type="institution" xlink:title="Monterey Bay Aquarium Research Institute" id="ABBRID0E44BG" xlink:type="simple">MBARI</abbrev> and <named-content xmlns:xlink="http://www.w3.org/1999/xlink" content-type="dwc:institutional_code" xlink:type="simple">NOAA</named-content> video clips support this. Colonies living in deeper water grow very slowly in some areas and could be several hundred years old (<xref ref-type="bibr" rid="B2">Andrews et al. 2005</xref>, <xref ref-type="bibr" rid="B188">Sherwood et al. 2005</xref>), reaching heights of several meters (<xref ref-type="bibr" rid="B65">DeVogelaere et al. 2005</xref>). It is speculated (<xref ref-type="bibr" rid="B29">Brancato et al. 2007</xref>) that these large, aged colonies provide critical habitat for such organisms as Northern Rockfish, Pacific Ocean Perch, species of King Crab, and Pacific Cod. An expedition undertaken by Olympic Coast NMS (May 2006) lent credence to this speculation.</p></tp:treatment-sec><tp:treatment-sec sec-type="remarks" id="SECID0E15BG"><title>Remarks.</title><p>Sclerite examination of the sample shown in Figure <xref ref-type="fig" rid="F3">3</xref> agreed with those seen in <xref ref-type="bibr" rid="B179">Sánchez (2005</xref>: fig 9); the six-radiates distinctive of this species were confirmed. <xref ref-type="bibr" rid="B220">Verrill (1922)</xref>, reporting on specimens of <italic><tp:taxon-name><tp:taxon-name-part taxon-name-part-type="genus" reg="Paragorgia">Paragorgia</tp:taxon-name-part><tp:taxon-name-part taxon-name-part-type="species" reg="arborea">arborea</tp:taxon-name-part></tp:taxon-name></italic>, discussed the possibility of the existence of this variant. Bayer stated in his unpublished manuscript (ms 2, <xref ref-type="bibr" rid="B47">Cairns 2009</xref>)) that “<italic><tp:taxon-name><tp:taxon-name-part taxon-name-part-type="genus" reg="Paragorgia">P.</tp:taxon-name-part><tp:taxon-name-part taxon-name-part-type="species" reg="arborea">arborea</tp:taxon-name-part></tp:taxon-name></italic> seems limited to latitudes of 40° or higher . . . . <italic><tp:taxon-name><tp:taxon-name-part taxon-name-part-type="genus" reg="Paragorgia">P.</tp:taxon-name-part><tp:taxon-name-part taxon-name-part-type="species" reg="arborea">arborea</tp:taxon-name-part></tp:taxon-name></italic> seems to be truly bipolar, since no reliable finds have been made south of British Columbia in the Pacific. It is impossible to be sure that the species does not show equatorial submergence.” Thus, “it appears that the genus <italic><tp:taxon-name><tp:taxon-name-part taxon-name-part-type="genus" reg="Paragorgia">Paragorgia</tp:taxon-name-part></tp:taxon-name></italic>, an inhabitant of cold waters, . . . whose various species occur at moderate depths in boreal and anti-boreal regions, follow the cool water to greater depths in low latitudes.” Bayer additionally stated that a specimen obtained in British Columbia, as <italic><tp:taxon-name><tp:taxon-name-part taxon-name-part-type="genus" reg="Paragorgia">P.</tp:taxon-name-part><tp:taxon-name-part taxon-name-part-type="species" reg="pacifica">pacifica</tp:taxon-name-part></tp:taxon-name></italic> could be a variety of <italic><tp:taxon-name><tp:taxon-name-part taxon-name-part-type="genus" reg="Paragorgia">P.</tp:taxon-name-part><tp:taxon-name-part taxon-name-part-type="species" reg="arborea">arborea</tp:taxon-name-part></tp:taxon-name></italic>. Kozloff et al. (1987) stated that <italic><tp:taxon-name><tp:taxon-name-part taxon-name-part-type="genus" reg="Paragorgia">Paragorgia</tp:taxon-name-part><tp:taxon-name-part taxon-name-part-type="species" reg="pacifica">pacifica</tp:taxon-name-part></tp:taxon-name></italic> is “the most commonly encountered gorgonian of” the Pacific Northwest region; “it has been called <italic><tp:taxon-name><tp:taxon-name-part taxon-name-part-type="genus" reg="Paragorgia">Paragorgia</tp:taxon-name-part><tp:taxon-name-part taxon-name-part-type="species" reg="arborea">arborea</tp:taxon-name-part></tp:taxon-name></italic> Linnaeus, 1758.” The final word comes from <xref ref-type="bibr" rid="B179">Sánchez (2005)</xref>; he stated that a comprehensive review of North Pacific populations of <italic><tp:taxon-name><tp:taxon-name-part taxon-name-part-type="genus" reg="Paragorgia">P.</tp:taxon-name-part><tp:taxon-name-part taxon-name-part-type="species" reg="arborea">arborea</tp:taxon-name-part></tp:taxon-name></italic>, “including type material and genetics is needed before reaching conclusions on <italic><tp:taxon-name><tp:taxon-name-part taxon-name-part-type="genus" reg="Paragorgia">P.</tp:taxon-name-part><tp:taxon-name-part taxon-name-part-type="species" reg="pacifica">pacifica</tp:taxon-name-part></tp:taxon-name></italic> and the differentiation of south vs. north <italic><tp:taxon-name><tp:taxon-name-part taxon-name-part-type="genus" reg="Paragorgia">P.</tp:taxon-name-part><tp:taxon-name-part taxon-name-part-type="species" reg="arborea">arborea</tp:taxon-name-part></tp:taxon-name></italic> populations.”</p><p>The California Academy of Sciences has approximately 30 lots of this, or other species, attributed to this genus; most specimens are from Alaska; as well, two are from the USSR, one is from Norway, and one is from Oregon. Nine of the remaining lots are specimens collected from California; most are from Monterey Bay, with one from the Davidson Seamount. Of these nine, only three have been identified as being this particular species. <abbrev xmlns:xlink="http://www.w3.org/1999/xlink" content-type="institution" xlink:title="Monterey Bay Aquarium Research Institute" id="ABBRID0EMDAI" xlink:type="simple">MBARI</abbrev> has extensive video records of this species from Monterey Canyon, as well as the Davidson Seamount. In the Moss Landing Marine Labs collection there is a small specimen of what may well be this species, collected in Monterey Bay, ~<named-content xmlns:xlink="http://www.w3.org/1999/xlink" content-type="dwc:verbatimCoordinates" xlink:type="simple"><named-content content-type="geo-json" specific-use="{&#34;type&#34;:&#34;Point&#34;,&#34;coordinates&#34;:[-122.067222,36.453333]}" id="NCID0EUDAI" xlink:type="simple">36°27'12"N, 122°04'02"W</named-content></named-content>, ~450 meters; coll. G McDonald, 13 March 1974; C0067 [wet]. As well, there is an impressive, tree-sized dry specimen on display in the hallway near the museum door. (Collection data may be available for this specimen, but collection data could not be located.)</p><p>Based on multiple examinations of possible <italic><tp:taxon-name><tp:taxon-name-part taxon-name-part-type="genus" reg="Paragorgia">Paragorgia</tp:taxon-name-part></tp:taxon-name></italic> material in the <named-content xmlns:xlink="http://www.w3.org/1999/xlink" content-type="dwc:institutional_code" xlink:type="simple">SBMNH</named-content> research collection, none (one exception) were examples of <tp:taxon-name><tp:taxon-name-part taxon-name-part-type="genus" reg="Paragorgia">P.</tp:taxon-name-part><tp:taxon-name-part taxon-name-part-type="species" reg="arborea">arborea</tp:taxon-name-part><tp:taxon-name-part taxon-name-part-type="infraspecific-rank">var.</tp:taxon-name-part><tp:taxon-name-part taxon-name-part-type="variety" reg="pacifica">pacifica</tp:taxon-name-part></tp:taxon-name>; numerous sclerite preparations never revealed the six-radiate sclerite form that is characteristic of this species; only a very few displayed eight-radiates. As well, no polyp sclerites were ever obtained. As most of the <named-content xmlns:xlink="http://www.w3.org/1999/xlink" content-type="dwc:institutional_code" xlink:type="simple">SBMNH</named-content> specimens examined clearly lacked the “key” identifying sclerites, no request was made to obtain the holotype specimen from Yale Peabody Museum. <italic><tp:taxon-name><tp:taxon-name-part taxon-name-part-type="genus" reg="Paragorgia">P.</tp:taxon-name-part><tp:taxon-name-part taxon-name-part-type="species" reg="arborea">arborea</tp:taxon-name-part></tp:taxon-name></italic> (though not the variety <italic><tp:taxon-name><tp:taxon-name-part taxon-name-part-type="genus" reg="Paragorgia"/><tp:taxon-name-part taxon-name-part-type="species" reg="arborea"/><tp:taxon-name-part taxon-name-part-type="variety" reg="pacifica">pacifica</tp:taxon-name-part></tp:taxon-name></italic> suggested by Verrill) is an accepted species in the WoRMS listings (<xref ref-type="bibr" rid="B55">Cordeiro et al. 2018b</xref>). As well, the three following species are also accepted species in the WoRMS registry. These are included as they have been collected in very close proximity to the California Bight region. None however, are represented in the <named-content xmlns:xlink="http://www.w3.org/1999/xlink" content-type="dwc:institutional_code" xlink:type="simple">SBMNH</named-content> collection and research indicated that they were never collected on any of the ‘Velero’ expeditions. In point of fact, there were no records of any specimens in the genus <italic><tp:taxon-name><tp:taxon-name-part taxon-name-part-type="genus" reg="Paragorgia">Paragorgia</tp:taxon-name-part></tp:taxon-name></italic> having been collected.</p></tp:treatment-sec><tp:treatment-sec><!--Section generated to contain objects referenced in tp:taxon-treatment.--><app id="app1"><title>Appendix 1</title><p>
          <bold>List of material examined – Part I</bold>
        </p><p>(Material examined = whole colony study plus multiple sclerite preparations; all with light microscopy, plus selected colonies under SEM, shown in figures associated with text)</p><p>
          <bold><italic><tp:taxon-name><tp:taxon-name-part taxon-name-part-type="genus" reg="Anthothela">Anthothela</tp:taxon-name-part><tp:taxon-name-part taxon-name-part-type="species" reg="argentea">argentea</tp:taxon-name-part></tp:taxon-name></italic> Studer, 1894</bold>
        </p><p><bold>Material examined</bold>. No specimens in <named-content xmlns:xlink="http://www.w3.org/1999/xlink" content-type="dwc:institutional_code" xlink:type="simple">SBMNH</named-content> collection.</p><p><bold>Other material, not examined.</bold> – ±1 colony; USA, off California coast, west of Channel Islands, Fieberling Guyot, <named-content xmlns:xlink="http://www.w3.org/1999/xlink" content-type="dwc:verbatimCoordinates" xlink:type="simple"><named-content content-type="geo-json" specific-use="{&#34;type&#34;:&#34;Point&#34;,&#34;coordinates&#34;:[-127.793333,32.460000]}" id="NCID0ERQAM" xlink:type="simple">32°27'36"N, 127°47'36"W</named-content></named-content>, 490 m; coll. R/V ‘Alvin’, 10 October 1990; <named-content xmlns:xlink="http://www.w3.org/1999/xlink" content-type="dwc:institutional_code" xlink:type="simple">USNM</named-content> 94428 [wet].</p><p>
          <bold><italic><tp:taxon-name><tp:taxon-name-part taxon-name-part-type="genus" reg="Anthothela">Anthothela</tp:taxon-name-part><tp:taxon-name-part taxon-name-part-type="species" reg="pacifica">pacifica</tp:taxon-name-part></tp:taxon-name></italic> (Kükenthal, 1913)</bold>
        </p><p><bold>Material examined.</bold> 1 lot <bold>USA, California</bold> – 1 colony; San Diego County, edge of ridge running through Rodriquez Seamount, slightly northwest of West Cortes Basin, due west of southern tip, San Clemente Island, on sponge, <named-content xmlns:xlink="http://www.w3.org/1999/xlink" content-type="dwc:verbatimCoordinates" xlink:type="simple"><named-content content-type="geo-json" specific-use="{&#34;type&#34;:&#34;Point&#34;,&#34;coordinates&#34;:[-120.084444,32.628611]}" id="NCID0EXRAM" xlink:type="simple">32°37'43"N, 120°05'04"W</named-content></named-content>, 950–1150 m; coll. skipper of vessel ‘Calafia’ (California Department of Fish and Game – Long Beach, California), 9 August 1978; <named-content xmlns:xlink="http://www.w3.org/1999/xlink" content-type="dwc:institutional_code" xlink:type="simple">SBMNH</named-content> 265939 [wet].</p><p><bold>Other material examined.</bold> – ±1 colony; USA, California, San Diego County, San Diego, Point Loma, ~<named-content xmlns:xlink="http://www.w3.org/1999/xlink" content-type="dwc:verbatimCoordinates" xlink:type="simple"><named-content content-type="geo-json" specific-use="{&#34;type&#34;:&#34;Point&#34;,&#34;coordinates&#34;:[-117.252222,32.677222]}" id="NCID0ELSAM" xlink:type="simple">32°40'38"N, 117°15'08"W</named-content></named-content>, 201–262 m; coll. R/V ‘Albatross’, 4 March 1904; <named-content xmlns:xlink="http://www.w3.org/1999/xlink" content-type="dwc:institutional_code" xlink:type="simple">USNM</named-content> 49519 [wet]. (Additional label in jar indicated “<italic><tp:taxon-name><tp:taxon-name-part taxon-name-part-type="genus" reg="Anthothela">Anthothela</tp:taxon-name-part><tp:taxon-name-part taxon-name-part-type="species" reg="argentea">argentea</tp:taxon-name-part></tp:taxon-name></italic>.”)</p><p>
          <bold><tp:taxon-name><tp:taxon-name-part taxon-name-part-type="genus" reg="Paragorgia">Paragorgia</tp:taxon-name-part><tp:taxon-name-part taxon-name-part-type="species" reg="arborea">arborea</tp:taxon-name-part><tp:taxon-name-part taxon-name-part-type="infraspecific-rank">var.</tp:taxon-name-part><tp:taxon-name-part taxon-name-part-type="variety" reg="pacifica">pacifica</tp:taxon-name-part></tp:taxon-name> (Verrill, 1922)</bold>
        </p><p><bold>Material examined.</bold> ~2 lots <bold>USA, California</bold> – 1 branch fragment; Orange County, San Clemente Island, between Pete Bay, 3–10 miles E X (N+S) of island, ~<named-content xmlns:xlink="http://www.w3.org/1999/xlink" content-type="dwc:verbatimCoordinates" xlink:type="simple"><named-content content-type="geo-json" specific-use="{&#34;type&#34;:&#34;Point&#34;,&#34;coordinates&#34;:[-118.405278,32.930000]}" id="NCID0ECUAM" xlink:type="simple">32°55'48"N, 118°24'19"W</named-content></named-content>, 1000 m; coll. unknown, 19 July 1978; <named-content xmlns:xlink="http://www.w3.org/1999/xlink" content-type="dwc:institutional_code" xlink:type="simple">SBMNH</named-content> 422977 [wet]. –2 branch fragments; California, Monterey County, Monterey Bay, 5.8 miles, 314° T from Point Pinos Light to Mid Point, <named-content xmlns:xlink="http://www.w3.org/1999/xlink" content-type="dwc:verbatimCoordinates" xlink:type="simple"><named-content content-type="geo-json" specific-use="{&#34;type&#34;:&#34;Point&#34;,&#34;coordinates&#34;:[-122.029167,36.716667]}" id="NCID0ESUAM" xlink:type="simple">36°43'00"N, 122°01'45"W</named-content></named-content>, 436–809 m; coll. R/V ‘Velero IV’, stations 7462-61 or 7463-61, 10 October 1961; <named-content xmlns:xlink="http://www.w3.org/1999/xlink" content-type="dwc:institutional_code" xlink:type="simple">SBMNH</named-content> 422976 [wet].</p><p><bold>Other material examined.</bold> – 1 colony/fragment; USA, California, Ventura County, off San Nicolas Island, (from fishermen’s net); coll. unknown, March 1985; donated by R Williams, of “The Sea;” CBA #85.14.2 [dry]. -- USA, California, Monterey County, Davidson Seamount, 1,313 m; coll. unknown, 2003; <named-content xmlns:xlink="http://www.w3.org/1999/xlink" content-type="dwc:institutional_code" xlink:type="simple">USNM</named-content> 1014919 [wet].</p><p>
          <bold><italic><tp:taxon-name><tp:taxon-name-part taxon-name-part-type="genus" reg="Paragorgia">Paragorgia</tp:taxon-name-part><tp:taxon-name-part taxon-name-part-type="species" reg="regalis">regalis</tp:taxon-name-part></tp:taxon-name></italic> Nutting, 1912</bold>
        </p><p><bold>Material examined</bold>. No apparent material in <named-content xmlns:xlink="http://www.w3.org/1999/xlink" content-type="dwc:institutional_code" xlink:type="simple">SBMNH</named-content> collection.</p><p><bold>Other material examined.</bold> – 1 colony fragment; USA, California, Santa Barbara County, west of San Miguel Passage on Rodriquez Seamount, <named-content xmlns:xlink="http://www.w3.org/1999/xlink" content-type="dwc:verbatimCoordinates" xlink:type="simple"><named-content content-type="geo-json" specific-use="{&#34;type&#34;:&#34;Point&#34;,&#34;coordinates&#34;:[-121.144722,33.953333]}" id="NCID0EOWAM" xlink:type="simple">33°57'12"N, 121°08'41"W</named-content></named-content>, 1,840 m; coll. unknown, 14 October 2003; <named-content xmlns:xlink="http://www.w3.org/1999/xlink" content-type="dwc:institutional_code" xlink:type="simple">USNM</named-content> 1027063 [wet].</p><p>
          <bold><italic><tp:taxon-name><tp:taxon-name-part taxon-name-part-type="genus" reg="Paragorgia">Paragorgia</tp:taxon-name-part><tp:taxon-name-part taxon-name-part-type="species" reg="stephencairnsi">stephencairnsi</tp:taxon-name-part></tp:taxon-name></italic> Sánchez, 2005</bold>
        </p><p><bold>Material examined</bold>. No material in <named-content xmlns:xlink="http://www.w3.org/1999/xlink" content-type="dwc:institutional_code" xlink:type="simple">SBMNH</named-content> collection.</p><p><bold>Other material examined.</bold> – 1 colony; USA, California, west of California Channel Islands, Fieberling Guyot, <named-content xmlns:xlink="http://www.w3.org/1999/xlink" content-type="dwc:verbatimCoordinates" xlink:type="simple"><named-content content-type="geo-json" specific-use="{&#34;type&#34;:&#34;Point&#34;,&#34;coordinates&#34;:[-127.793333,36.433333]}" id="NCID0E5XAM" xlink:type="simple">36°26'00"N, 127°47'36"W</named-content></named-content>, 490 m; coll. DS/V ‘Alvin’, 16 October 1990; <named-content xmlns:xlink="http://www.w3.org/1999/xlink" content-type="dwc:institutional_code" xlink:type="simple">USNM</named-content> 94437 (<bold>Paratype</bold>) [wet].</p><p>
          <bold><italic><tp:taxon-name><tp:taxon-name-part taxon-name-part-type="genus" reg="Paragorgia">Paragorgia</tp:taxon-name-part><tp:taxon-name-part taxon-name-part-type="species" reg="yutlinux">yutlinux</tp:taxon-name-part></tp:taxon-name></italic> Sánchez, 2005</bold>
        </p><p><bold>Material examined</bold>. No material in <named-content xmlns:xlink="http://www.w3.org/1999/xlink" content-type="dwc:institutional_code" xlink:type="simple">SBMNH</named-content> collection.</p><p><bold>Other material examined.</bold> – 1 colony; USA, California, west of the California Channel Islands, Fieberling Guyot, from summit of seamount, <named-content xmlns:xlink="http://www.w3.org/1999/xlink" content-type="dwc:verbatimCoordinates" xlink:type="simple"><named-content content-type="geo-json" specific-use="{&#34;type&#34;:&#34;Point&#34;,&#34;coordinates&#34;:[-127.795000,32.433333]}" id="NCID0EQZAM" xlink:type="simple">32°26'00"N, 127°47'42"W</named-content></named-content>, 487 m; coll. DS/V ‘Alvin’, 21 October 1990; <named-content xmlns:xlink="http://www.w3.org/1999/xlink" content-type="dwc:institutional_code" xlink:type="simple">USNM</named-content> 90345 [wet].</p><p>
          <bold><italic><tp:taxon-name><tp:taxon-name-part taxon-name-part-type="genus" reg="Sibogagorgia">Sibogagorgia</tp:taxon-name-part><tp:taxon-name-part taxon-name-part-type="species" reg="californica">californica</tp:taxon-name-part></tp:taxon-name></italic> sp. nov.</bold>
        </p><p><bold>Material examined.</bold> ~6 lots <bold>USA, California</bold> – 1 branch fragment; Los Angeles County, Santa Catalina Island, 7 miles WSW of Church Rock, substrate loose rock, <named-content xmlns:xlink="http://www.w3.org/1999/xlink" content-type="dwc:verbatimCoordinates" xlink:type="simple"><named-content content-type="geo-json" specific-use="{&#34;type&#34;:&#34;Point&#34;,&#34;coordinates&#34;:[-118.186111,33.244444]}" id="NCID0EW1AM" xlink:type="simple">33°14'40"N, 118°11'10"W</named-content></named-content>, 276–282 m; coll. R/V ‘Velero III’, station 1323-41, 18 May 1941; <named-content xmlns:xlink="http://www.w3.org/1999/xlink" content-type="dwc:institutional_code" xlink:type="simple">SBMNH</named-content> 422971 [wet]. –1 branch fragment; Los Angeles County, 5.5 SE of Santa Catalina Island, on boulders and gravel, <named-content xmlns:xlink="http://www.w3.org/1999/xlink" content-type="dwc:verbatimCoordinates" xlink:type="simple"><named-content content-type="geo-json" specific-use="{&#34;type&#34;:&#34;Point&#34;,&#34;coordinates&#34;:[-118.213889,33.258333]}" id="NCID0EG2AM" xlink:type="simple">33°15'30"N, 118°12'50"W</named-content></named-content>, 264–273 m; coll. R/V ‘Velero III’, station 1172-40, 20 August 1940; <named-content xmlns:xlink="http://www.w3.org/1999/xlink" content-type="dwc:institutional_code" xlink:type="simple">SBMNH</named-content> 422972 [wet]. –1 branch fragment; Los Angeles County, Santa Catalina Island, 6.25 miles NE or E.NE X E of Long Point, with rocks, sponges, cyclostomes, <named-content xmlns:xlink="http://www.w3.org/1999/xlink" content-type="dwc:verbatimCoordinates" xlink:type="simple"><named-content content-type="geo-json" specific-use="{&#34;type&#34;:&#34;Point&#34;,&#34;coordinates&#34;:[-118.244444,33.422222]}" id="NCID0EW2AM" xlink:type="simple">33°25'20"N, 118°14'40"W</named-content></named-content>, 415–486 m; coll. R/V ‘Velero III’, station 1400-41, 8 September 1941; <named-content xmlns:xlink="http://www.w3.org/1999/xlink" content-type="dwc:institutional_code" xlink:type="simple">SBMNH</named-content> 422973 [wet]. –1–2 branch fragments; Los Angeles County, Santa Catalina Island, 5.7 miles, 123° T to West End, <named-content xmlns:xlink="http://www.w3.org/1999/xlink" content-type="dwc:verbatimCoordinates" xlink:type="simple"><named-content content-type="geo-json" specific-use="{&#34;type&#34;:&#34;Point&#34;,&#34;coordinates&#34;:[-118.720833,33.515278]}" id="NCID0EG3AM" xlink:type="simple">33°30'55"N, 118°43'15"W</named-content></named-content>, 300 m; coll. R/V ‘Velero IV’, station 24471-76, 8 March 1976; <named-content xmlns:xlink="http://www.w3.org/1999/xlink" content-type="dwc:institutional_code" xlink:type="simple">SBMNH</named-content> 422974 [wet]. –multiple branch fragments; Los Angeles County, Santa Barbara Island, 6.7 miles, 330° T from N Light, dredge, tangles (2 large boulders with much small rock, rock bottom), <named-content xmlns:xlink="http://www.w3.org/1999/xlink" content-type="dwc:verbatimCoordinates" xlink:type="simple"><named-content content-type="geo-json" specific-use="{&#34;type&#34;:&#34;Point&#34;,&#34;coordinates&#34;:[-119.066667,33.557500]}" id="NCID0EW3AM" xlink:type="simple">33°33'27"N, 119°04'00"W</named-content></named-content>, 255 m; coll. R/V ‘Velero IV’, station 2062-51, 18 October 1951; <named-content xmlns:xlink="http://www.w3.org/1999/xlink" content-type="dwc:institutional_code" xlink:type="simple">SBMNH</named-content> 422975 [wet]. <bold>USA, Oregon</bold> – multiple branches; Lincoln County, 55.98 miles W of coast, <named-content xmlns:xlink="http://www.w3.org/1999/xlink" content-type="dwc:verbatimCoordinates" xlink:type="simple"><named-content content-type="geo-json" specific-use="{&#34;type&#34;:&#34;Point&#34;,&#34;coordinates&#34;:[-125.211667,44.558333]}" id="NCID0EI4AM" xlink:type="simple">44°33'30"N, 125°12'42"W</named-content></named-content>, 1600 m; coll. “Oregon State University—R/V ‘Yaquina’, Cruise Y6810C,” 15 October 1968; <named-content xmlns:xlink="http://www.w3.org/1999/xlink" content-type="dwc:institutional_code" xlink:type="simple">SBMNH</named-content> 422978 [wet]. –1 large colony; off coast, <named-content xmlns:xlink="http://www.w3.org/1999/xlink" content-type="dwc:verbatimCoordinates" xlink:type="simple"><named-content content-type="geo-json" specific-use="{&#34;type&#34;:&#34;Point&#34;,&#34;coordinates&#34;:[-124.917500,46.106111]}" id="NCID0EY4AM" xlink:type="simple">46°06'22"N, 124°55'03"W</named-content></named-content>, 1123 m; coll. Astoria RB-01-05, G Hendler, RV ‘Ronald H. Brown’ (<named-content xmlns:xlink="http://www.w3.org/1999/xlink" content-type="dwc:institutional_code" xlink:type="simple">NOAA</named-content>) and S/V ‘Ropos’, Dive R602-Bio-0008, 3 July 2001; <abbrev xmlns:xlink="http://www.w3.org/1999/xlink" content-type="institution" xlink:title="Los Angeles County Museum of Natural History" id="ABBRID0EF5AM" xlink:type="simple">LACoMNH</abbrev> Marine Biodiversity Center #374 [wet].</p><p>
          <bold><italic><tp:taxon-name><tp:taxon-name-part taxon-name-part-type="genus" reg="Hemicorallium">Hemicorallium</tp:taxon-name-part><tp:taxon-name-part taxon-name-part-type="species" reg="ducale">ducale</tp:taxon-name-part></tp:taxon-name></italic> (Bayer, 1955)</bold>
        </p><p><bold>Material examined.</bold> One lot (possibly this species). <bold>USA, California</bold> – 2 colonies + fragments; USA, California, Los Angeles County, Catalina Basin, N of San Clemente Island, <named-content xmlns:xlink="http://www.w3.org/1999/xlink" content-type="dwc:verbatimCoordinates" xlink:type="simple"><named-content content-type="geo-json" specific-use="{&#34;type&#34;:&#34;Point&#34;,&#34;coordinates&#34;:[-118.497778,33.080278]}" id="NCID0ED6AM" xlink:type="simple">33°04'49"N, 118°29'52"W</named-content></named-content>, 1,091 m; coll. P Gregory, California Fish and Game, Long Beach, 15 November 1977; <named-content xmlns:xlink="http://www.w3.org/1999/xlink" content-type="dwc:institutional_code" xlink:type="simple">SBMNH</named-content> 471940 [wet].</p><p><bold>Other material examined.</bold> – 1 colony; USA, California, West of Channel Islands, Fieberling Guyot, “Sea Pen Rim,” <named-content xmlns:xlink="http://www.w3.org/1999/xlink" content-type="dwc:verbatimCoordinates" xlink:type="simple"><named-content content-type="geo-json" specific-use="{&#34;type&#34;:&#34;Point&#34;,&#34;coordinates&#34;:[-127.825000,32.460000]}" id="NCID0EX6AM" xlink:type="simple">32°27'36"N, 127°49'30"W</named-content></named-content>, 640 m; coll. DS/V ‘Alvin’, 14 October 1990; <named-content xmlns:xlink="http://www.w3.org/1999/xlink" content-type="dwc:institutional_code" xlink:type="simple">USNM</named-content> 94459 [wet].</p><p>
          <bold><italic><tp:taxon-name><tp:taxon-name-part taxon-name-part-type="genus" reg="Hemicorallium">Hemicorallium</tp:taxon-name-part><tp:taxon-name-part taxon-name-part-type="species" reg="imperiale">imperiale</tp:taxon-name-part></tp:taxon-name></italic> (Bayer, 1955)</bold>
        </p><p><bold>Material examined.</bold> No material in <named-content xmlns:xlink="http://www.w3.org/1999/xlink" content-type="dwc:institutional_code" xlink:type="simple">SBMNH</named-content> collection.</p><p><bold>Other material examined.</bold> – multiple fragments; USA, California, Fieberling Guyot Seamount, <named-content xmlns:xlink="http://www.w3.org/1999/xlink" content-type="dwc:verbatimCoordinates" xlink:type="simple"><named-content content-type="geo-json" specific-use="{&#34;type&#34;:&#34;Point&#34;,&#34;coordinates&#34;:[-127.783333,32.383333]}" id="NCID0EHBBM" xlink:type="simple">32°23'00"N, 127°47'00"W</named-content></named-content>, ~600 m; coll. unknown, August 1989; <named-content xmlns:xlink="http://www.w3.org/1999/xlink" content-type="dwc:institutional_code" xlink:type="simple">USNM</named-content> 85082 [wet].</p><p>
          <bold><italic><tp:taxon-name><tp:taxon-name-part taxon-name-part-type="genus" reg="Hemicorallium">Hemicorallium</tp:taxon-name-part><tp:taxon-name-part taxon-name-part-type="species" reg="regale">regale</tp:taxon-name-part></tp:taxon-name></italic> (Bayer, 1956)</bold>
        </p><p><bold>Material examined</bold>. No material in <named-content xmlns:xlink="http://www.w3.org/1999/xlink" content-type="dwc:institutional_code" xlink:type="simple">SBMNH</named-content> collection.</p><p><bold>Other material examined.</bold> –1 colony; USA, California, Davidson Seamount; 1,482 m; coll. unknown, 2003; <named-content xmlns:xlink="http://www.w3.org/1999/xlink" content-type="dwc:institutional_code" xlink:type="simple">USNM</named-content> 1014918 [wet]. –fragment; USA, California, west of Channel Islands, Fieberling Guyot, <named-content xmlns:xlink="http://www.w3.org/1999/xlink" content-type="dwc:verbatimCoordinates" xlink:type="simple"><named-content content-type="geo-json" specific-use="{&#34;type&#34;:&#34;Point&#34;,&#34;coordinates&#34;:[-127.825000,32.460000]}" id="NCID0E6CBM" xlink:type="simple">32°27'36"N, 127°49'30"W</named-content></named-content>, 640 m; coll. DS/V ‘Alvin’, 7 December 1990; <named-content xmlns:xlink="http://www.w3.org/1999/xlink" content-type="dwc:institutional_code" xlink:type="simple">USNM</named-content> 94460 [wet].</p><p>
          <bold><tp:taxon-name><tp:taxon-name-part taxon-name-part-type="genus" reg="Acanthogorgia">Acanthogorgia</tp:taxon-name-part><tp:taxon-name-part taxon-name-part-type="species" reg="gracillima">gracillima</tp:taxon-name-part><tp:taxon-name-part taxon-name-part-type="infraspecific-rank">var.</tp:taxon-name-part><tp:taxon-name-part taxon-name-part-type="variety" reg="typica">typica</tp:taxon-name-part></tp:taxon-name> Kükenthal, 1909</bold>
        </p><p>
          <bold>(? <tp:taxon-name><tp:taxon-name-part taxon-name-part-type="genus" reg="Acanthogorgia">A.</tp:taxon-name-part><tp:taxon-name-part taxon-name-part-type="species" reg="gracillima">gracillima</tp:taxon-name-part><tp:taxon-name-part taxon-name-part-type="infraspecific-rank">var.</tp:taxon-name-part><tp:taxon-name-part taxon-name-part-type="variety" reg="lata">lata</tp:taxon-name-part></tp:taxon-name> Kükenthal, 1909)</bold>
        </p><p><bold>Material examined.</bold> 1 lot <bold>USA, California</bold> – 1 colony; California, Ventura County, Channel Islands, <named-content xmlns:xlink="http://www.w3.org/1999/xlink" content-type="dwc:verbatimCoordinates" xlink:type="simple"><named-content content-type="geo-json" specific-use="{&#34;type&#34;:&#34;Point&#34;,&#34;coordinates&#34;:[-119.476111,33.959722]}" id="NCID0EBFBM" xlink:type="simple">33°57'35"N, 119°28'34"W</named-content></named-content>, 160 m; coll. M Love from submersible ‘Delta’, 8 October, 2005; with his number: A6662; <named-content xmlns:xlink="http://www.w3.org/1999/xlink" content-type="dwc:institutional_code" xlink:type="simple">SBMNH</named-content> 423074 [wet].</p><p><bold>Other material examined.</bold> – 1 fragment (multiple colonies); USA, northern Pacific Ocean, Hawaii, Cross Seamount, <named-content xmlns:xlink="http://www.w3.org/1999/xlink" content-type="dwc:verbatimCoordinates" xlink:type="simple"><named-content content-type="geo-json" specific-use="{&#34;type&#34;:&#34;Point&#34;,&#34;coordinates&#34;:[-158.261389,18.731944]}" id="NCID0EVFBM" xlink:type="simple">18°43'55"N, 158°15'41"W</named-content></named-content>, 388.56 m; coll. Smith, 10 October 2004; <named-content xmlns:xlink="http://www.w3.org/1999/xlink" content-type="dwc:institutional_code" xlink:type="simple">USNM</named-content> 1071429 [dry]. –1 colony; USA, northern Pacific Ocean, Hawaii, Cross Seamount, <named-content xmlns:xlink="http://www.w3.org/1999/xlink" content-type="dwc:verbatimCoordinates" xlink:type="simple"><named-content content-type="geo-json" specific-use="{&#34;type&#34;:&#34;Point&#34;,&#34;coordinates&#34;:[-158.299444,18.688056]}" id="NCID0EFGBM" xlink:type="simple">18°41'17"N, 158°17'58"W</named-content></named-content>, 477 m; coll. RB Moffitt and EH Chave, 6 February 2003; <named-content xmlns:xlink="http://www.w3.org/1999/xlink" content-type="dwc:institutional_code" xlink:type="simple">USNM</named-content> 1014741 [dry]. –multiple colonies; USA, northern Pacific Ocean, Hawaii, Necker Island, Seamount east of island, <named-content xmlns:xlink="http://www.w3.org/1999/xlink" content-type="dwc:verbatimCoordinates" xlink:type="simple"><named-content content-type="geo-json" specific-use="{&#34;type&#34;:&#34;Point&#34;,&#34;coordinates&#34;:[-163.518611,23.231944]}" id="NCID0EVGBM" xlink:type="simple">23°13'55"N, 163°31'07"W</named-content></named-content>, 1720 m; coll. A Baco-Taylor, 1 November 2003; <named-content xmlns:xlink="http://www.w3.org/1999/xlink" content-type="dwc:institutional_code" xlink:type="simple">USNM</named-content> 1072361 [wet]. –(?) multiple colonies; USA, northern Pacific Ocean, Hawaii, Pioneer Bank, <named-content xmlns:xlink="http://www.w3.org/1999/xlink" content-type="dwc:verbatimCoordinates" xlink:type="simple"><named-content content-type="geo-json" specific-use="{&#34;type&#34;:&#34;Point&#34;,&#34;coordinates&#34;:[-173.506111,25.574167]}" id="NCID0EFHBM" xlink:type="simple">25°34'27"N, 173°30'22"W</named-content></named-content>, 1,743.7 m; coll. A Baco-Taylor, 9 October 2003; <named-content xmlns:xlink="http://www.w3.org/1999/xlink" content-type="dwc:institutional_code" xlink:type="simple">USNM</named-content> 1072344 [wet].</p><p>
          <bold><italic><tp:taxon-name><tp:taxon-name-part taxon-name-part-type="genus" reg="Acanthogorgia">Acanthogorgia</tp:taxon-name-part></tp:taxon-name></italic> species A (= ? <italic><tp:taxon-name><tp:taxon-name-part taxon-name-part-type="genus" reg="Acalycigorgia">Acalycigorgia</tp:taxon-name-part></tp:taxon-name></italic>)</bold>
        </p><p><bold>Material examined.</bold> 1 lot <bold>USA, California</bold> – 2 colonies; Monterey County, Monterey Bay, from Point Piños Light to Mid Point, ~<named-content xmlns:xlink="http://www.w3.org/1999/xlink" content-type="dwc:verbatimCoordinates" xlink:type="simple"><named-content content-type="geo-json" specific-use="{&#34;type&#34;:&#34;Point&#34;,&#34;coordinates&#34;:[-122.030833,36.693333]}" id="NCID0EOIBM" xlink:type="simple">36°41'36"N, 122°01'51"W</named-content></named-content>, 439–814 m; coll. R/V ‘Velero IV’, stations 7462-61 or 7463-61, 10 October 1961; <named-content xmlns:xlink="http://www.w3.org/1999/xlink" content-type="dwc:institutional_code" xlink:type="simple">SBMNH</named-content> 423075 [wet].</p><p><bold>Other material examined.</bold> – 1 colony; USA, California, off San Francisco, Mulberry Seamount, ~<named-content xmlns:xlink="http://www.w3.org/1999/xlink" content-type="dwc:verbatimCoordinates" xlink:type="simple"><named-content content-type="geo-json" specific-use="{&#34;type&#34;:&#34;Point&#34;,&#34;coordinates&#34;:[-123.389444,37.446667]}" id="NCID0ECJBM" xlink:type="simple">37°26'48"N, 123°23'22"W</named-content></named-content>, 1,255–1,455 m.; coll. N/B ‘Scofield’, location 38, 13 February 1950; <named-content xmlns:xlink="http://www.w3.org/1999/xlink" content-type="dwc:institutional_code" xlink:type="simple">CAS</named-content>-IZ 96671 [wet]. --1 colony; USA, Alaska, Aleutian Islands, Adak Canyon, ~<named-content xmlns:xlink="http://www.w3.org/1999/xlink" content-type="dwc:verbatimCoordinates" xlink:type="simple"><named-content content-type="geo-json" specific-use="{&#34;type&#34;:&#34;Point&#34;,&#34;coordinates&#34;:[-177.127222,51.391389]}" id="NCID0ESJBM" xlink:type="simple">51°23'29"N, 177°07'38"W</named-content></named-content>, 1,728 m; coll. R Stone using ROV ‘Jason II’, project ID # J2098-4-4, 29 July 2004; [dry].</p><p>
          <bold><italic><tp:taxon-name><tp:taxon-name-part taxon-name-part-type="genus" reg="Muricella">Muricella</tp:taxon-name-part><tp:taxon-name-part taxon-name-part-type="species" reg="complanata">complanata</tp:taxon-name-part></tp:taxon-name></italic> Wright &amp; Studer, 1889</bold>
        </p><p><bold>Material examined.</bold> No confirmed identification of material in <named-content xmlns:xlink="http://www.w3.org/1999/xlink" content-type="dwc:institutional_code" xlink:type="simple">SBMNH</named-content> collection.</p><p><bold>Other material examined</bold> (Identification not confirmed). – 1 colony; USA, California, Santa Barbara County, Santa Barbara Channel, ~12 south of Santa Barbara, midway between Santa Barbara city and Santa Cruz island, oil platform (settling plates), ~<named-content xmlns:xlink="http://www.w3.org/1999/xlink" content-type="dwc:verbatimCoordinates" xlink:type="simple"><named-content content-type="geo-json" specific-use="{&#34;type&#34;:&#34;Point&#34;,&#34;coordinates&#34;:[-119.686667,34.227500]}" id="NCID0E1KBM" xlink:type="simple">34°13'39"N, 119°41'12"W</named-content></named-content>, ~182 m; coll. MMS III Voucher, Survey, settling plates (incidental), station: exploratory wellsite Lease Number 0522, 6 February 1994; #0001942 [wet]. --2 colonies (2 lots); USA, California, Monterey County, Monterey Bay, Point Piños Light House, bearing S 3 degrees: distant 9.3 miles, ~<named-content xmlns:xlink="http://www.w3.org/1999/xlink" content-type="dwc:verbatimCoordinates" xlink:type="simple"><named-content content-type="geo-json" specific-use="{&#34;type&#34;:&#34;Point&#34;,&#34;coordinates&#34;:[-121.923056,36.770556]}" id="NCID0ECLBM" xlink:type="simple">36°46'14"N, 121°55'23"W</named-content></named-content>, 518–649 m; coll. R/V ‘Albatross’, California Coastal Cruise 1904, Station #4461, 12 May 1904; <named-content xmlns:xlink="http://www.w3.org/1999/xlink" content-type="dwc:institutional_code" xlink:type="simple">CAS</named-content>-IZ #s 5310 and 96669 [wet].</p></app></tp:treatment-sec><ref-list><ref id="B37"><mixed-citation xmlns:xlink="http://www.w3.org/1999/xlink" xlink:type="simple"><person-group><name name-style="western"><surname>Broch</surname><given-names>Hj</given-names></name></person-group> (<year>1912</year>) <article-title>Die Alcyonarien des Trondhjemsfjordes II. <tp:taxon-name><tp:taxon-name-part taxon-name-part-type="order">Gorgonacea</tp:taxon-name-part></tp:taxon-name>.</article-title><source>Kongelige Danske Videnskabernes Selskabs Skrifter</source><volume>1912</volume>(<issue>2</issue>): <fpage>1</fpage>–<lpage>48</lpage>. [figs 1–29]</mixed-citation></ref><ref id="B110"><mixed-citation xmlns:xlink="http://www.w3.org/1999/xlink" xlink:type="simple"><person-group><name name-style="western"><surname>Hickson</surname><given-names>SJ</given-names></name></person-group> (<year>1915</year>) <article-title>Some <tp:taxon-name><tp:taxon-name-part taxon-name-part-type="subclass">Alcyonaria</tp:taxon-name-part></tp:taxon-name> and a <italic><tp:taxon-name><tp:taxon-name-part taxon-name-part-type="genus">Stylaster</tp:taxon-name-part></tp:taxon-name></italic> from the west coast of North America.</article-title><source>Proceedings of the Zoological Society London</source><volume>37</volume>: <fpage>541</fpage>–<lpage>557</lpage>. <ext-link xlink:type="simple" ext-link-type="doi" xlink:href="10.1111/j.1469-7998.1915.00541.x">https://doi.org/10.1111/j.1469-7998.1915.00541.x</ext-link></mixed-citation></ref><ref id="B83"><mixed-citation xmlns:xlink="http://www.w3.org/1999/xlink" xlink:type="simple"><person-group><name name-style="western"><surname>Grasshoff</surname><given-names>M</given-names></name></person-group> (<year>1979</year>) <article-title>Zur bipolaren Verbreitung der Oktokoralle <italic><tp:taxon-name><tp:taxon-name-part taxon-name-part-type="genus">Paragorgia</tp:taxon-name-part><tp:taxon-name-part taxon-name-part-type="species">arborea</tp:taxon-name-part></tp:taxon-name></italic> (<tp:taxon-name><tp:taxon-name-part taxon-name-part-type="phylum">Cnidaria</tp:taxon-name-part></tp:taxon-name>: <tp:taxon-name><tp:taxon-name-part taxon-name-part-type="class">Anthozoa</tp:taxon-name-part></tp:taxon-name>: <tp:taxon-name><tp:taxon-name-part taxon-name-part-type="suborder">Scleraxonia</tp:taxon-name-part></tp:taxon-name>).</article-title><source>Senckenberg Marit</source><volume>11</volume>: <fpage>115</fpage>–<lpage>137</lpage>.</mixed-citation></ref><ref id="B179"><mixed-citation xmlns:xlink="http://www.w3.org/1999/xlink" xlink:type="simple"><person-group><name name-style="western"><surname>Sánchez</surname><given-names>JA</given-names></name></person-group> (<year>2005</year>) <article-title>Systematics of the bubblegum corals (<tp:taxon-name><tp:taxon-name-part taxon-name-part-type="phylum">Cnidaria</tp:taxon-name-part></tp:taxon-name>: <tp:taxon-name><tp:taxon-name-part taxon-name-part-type="subclass">Octocorallia</tp:taxon-name-part></tp:taxon-name>: <tp:taxon-name><tp:taxon-name-part taxon-name-part-type="family">Paragorgiidae</tp:taxon-name-part></tp:taxon-name>) with description of new species from New Zealand and the Eastern Pacific.</article-title><source>Zootaxa</source><volume>1014</volume>: <fpage>1</fpage>–<lpage>72</lpage>. <ext-link xlink:type="simple" ext-link-type="doi" xlink:href="10.11646/zootaxa.1014.1.1">https://doi.org/10.11646/zootaxa.1014.1.1</ext-link></mixed-citation></ref><ref id="B13"><mixed-citation xmlns:xlink="http://www.w3.org/1999/xlink" xlink:type="simple"><person-group><name name-style="western"><surname>Bayer</surname><given-names>FM</given-names></name></person-group> (<year>1956b</year>) <article-title>Descriptions and Redescriptions of the Hawaiian Octocorals Collected by the U.S. Fish Commission Steamer ’Albatross‘ (2. <tp:taxon-name><tp:taxon-name-part taxon-name-part-type="order">Gorgonacea</tp:taxon-name-part></tp:taxon-name>: <tp:taxon-name><tp:taxon-name-part taxon-name-part-type="suborder">Scleraxonia</tp:taxon-name-part></tp:taxon-name>).</article-title><source>Pacific Science</source><volume>10</volume>: <fpage>67</fpage>–<lpage>95</lpage>. <ext-link xlink:type="simple" ext-link-type="uri" xlink:href="https://repository.si.edu/handle/10088/879">https://repository.si.edu/handle/10088/879</ext-link></mixed-citation></ref><ref id="B36"><mixed-citation xmlns:xlink="http://www.w3.org/1999/xlink" xlink:type="simple"><person-group><name name-style="western"><surname>Breeze</surname><given-names>H</given-names></name><name name-style="western"><surname>Derek</surname><given-names>DS</given-names></name><name name-style="western"><surname>Butler</surname><given-names>M</given-names></name><name name-style="western"><surname>Valdimir</surname><given-names>K</given-names></name></person-group> (<year>1997</year>) <source>Distribution and status of deep sea corals off Nova Scotia.</source><publisher-name>Marine Issues Committee Special Publication Number 1</publisher-name>, <publisher-loc>Ecology Action Center</publisher-loc>, <size units="page">34 pp</size>.</mixed-citation></ref><ref id="B47"><mixed-citation xmlns:xlink="http://www.w3.org/1999/xlink" xlink:type="simple"><person-group><name name-style="western"><surname>Cairns</surname><given-names>S</given-names></name></person-group> (<year>2009</year>) Influence of Frederick (Ted) M. Bayer on deep-water octocoral research. Marine Ecology progressive Series 397(Suppl. 1): 7–10. <ext-link xlink:type="simple" ext-link-type="doi" xlink:href="10.3354/meps08066">https://doi.org/10.3354/meps08066</ext-link></mixed-citation></ref><ref id="B140"><mixed-citation xmlns:xlink="http://www.w3.org/1999/xlink" xlink:type="simple"><person-group><name name-style="western"><surname>Langstroth</surname><given-names>L</given-names></name><name name-style="western"><surname>Langstroth</surname><given-names>L</given-names></name></person-group> (<year>2000</year>) <source>A Living Bay: The Underwater World of Monterey Bay. Series in Marine Conservation, 2.</source><publisher-name>University of California and Monterey Bay Aquarium</publisher-name>, <publisher-loc>Berkeley</publisher-loc>, <size units="page">287 pp</size>.</mixed-citation></ref><ref id="B2"><mixed-citation xmlns:xlink="http://www.w3.org/1999/xlink" xlink:type="simple"><person-group><name name-style="western"><surname>Andrews</surname><given-names>AH</given-names></name><name name-style="western"><surname>Cailliet</surname><given-names>GM</given-names></name><name name-style="western"><surname>Kerr</surname><given-names>LA</given-names></name><name name-style="western"><surname>Coale</surname><given-names>KH</given-names></name><name name-style="western"><surname>Lundstrom</surname><given-names>C</given-names></name><name name-style="western"><surname>DeVogelaere</surname><given-names>AP</given-names></name></person-group> (<year>2005</year>) <article-title>Investigations of age and growth for three deep-sea corals from the Davidson Seamount off central California.</article-title> In: <person-group><name name-style="western"><surname>Freiwald</surname><given-names>A</given-names></name><name name-style="western"><surname>Roberts</surname><given-names>JM</given-names></name></person-group> (<role>Eds</role>) <issue-title>Cold-water Corals and Ecosystems.</issue-title><source>Springer-Verlag, Berlin-Heidelberg</source>, <fpage>1021</fpage>–<lpage>1038</lpage>. <ext-link xlink:type="simple" ext-link-type="doi" xlink:href="10.1007/3-540-27673-4_51">https://doi.org/10.1007/3-540-27673-4_51</ext-link></mixed-citation></ref><ref id="B188"><mixed-citation xmlns:xlink="http://www.w3.org/1999/xlink" xlink:type="simple"><person-group><name name-style="western"><surname>Sherwood</surname><given-names>OA</given-names></name><name name-style="western"><surname>Heikoop</surname><given-names>JM</given-names></name><name name-style="western"><surname>Sinclair</surname><given-names>DJ</given-names></name><name name-style="western"><surname>Scott</surname><given-names>DB</given-names></name><name name-style="western"><surname>Risk</surname><given-names>MJ</given-names></name><name name-style="western"><surname>Shearer</surname><given-names>C</given-names></name><name name-style="western"><surname>Azetsu-Scott</surname><given-names>K</given-names></name></person-group> (<year>2005</year>) <article-title>Skeletal Mg/Ca in <italic><tp:taxon-name><tp:taxon-name-part taxon-name-part-type="genus">Primnoa</tp:taxon-name-part><tp:taxon-name-part taxon-name-part-type="species">resedaeformis</tp:taxon-name-part></tp:taxon-name></italic>: relationship to temperature?</article-title> In: <person-group><name name-style="western"><surname>Freiwald</surname><given-names>A</given-names></name><name name-style="western"><surname>Roberts</surname><given-names>JM</given-names></name></person-group> (<role>Eds</role>) <issue-title>Cold-water Corals and Ecosystems.</issue-title><source>Springer-Verlag, Berlin-Heidelberg</source>, <fpage>1061</fpage>–<lpage>1079</lpage>. <ext-link xlink:type="simple" ext-link-type="doi" xlink:href="10.1007/3-540-27673-4_53">https://doi.org/10.1007/3-540-27673-4_53</ext-link></mixed-citation></ref><ref id="B65"><mixed-citation xmlns:xlink="http://www.w3.org/1999/xlink" xlink:type="simple"><person-group><name name-style="western"><surname>DeVogelaere</surname><given-names>AP</given-names></name><name name-style="western"><surname>Burton</surname><given-names>EJ</given-names></name><name name-style="western"><surname>Trejo</surname><given-names>T</given-names></name><name name-style="western"><surname>King</surname><given-names>CE</given-names></name><name name-style="western"><surname>Clague</surname><given-names>DA</given-names></name><name name-style="western"><surname>Tamburri</surname><given-names>MN</given-names></name><name name-style="western"><surname>Cailliet</surname><given-names>GM</given-names></name><name name-style="western"><surname>Kochevar</surname><given-names>RE</given-names></name><name name-style="western"><surname>Douros</surname><given-names>WJ</given-names></name></person-group> (<year>2005</year>) <article-title>Deep-sea corals and resource protection at the Davidson Seamount, California, U.S.A.</article-title> In: <person-group><name name-style="western"><surname>Freiwald</surname><given-names>A</given-names></name><name name-style="western"><surname>Roberts</surname><given-names>JM</given-names></name></person-group> (<role>Eds</role>) <issue-title>Cold-water Corals and Ecosystems.</issue-title><source>Springer-Verlag, Berlin-Heidelberg</source>, <fpage>1189</fpage>–<lpage>1198</lpage>. <ext-link xlink:type="simple" ext-link-type="doi" xlink:href="10.1007/3-540-27673-4_61">https://doi.org/10.1007/3-540-27673-4_61</ext-link></mixed-citation></ref><ref id="B29"><mixed-citation xmlns:xlink="http://www.w3.org/1999/xlink" xlink:type="simple"><person-group><name name-style="western"><surname>Brancato</surname><given-names>MS</given-names></name><name name-style="western"><surname>Bowlby</surname><given-names>CE</given-names></name><name name-style="western"><surname>Hyland</surname><given-names>J</given-names></name><name name-style="western"><surname>Intelmann</surname><given-names>SS</given-names></name><name name-style="western"><surname>Brenkman</surname><given-names>K</given-names></name></person-group> (<year>2007</year>) <source>Observations of Deep Coral and Sponge Assemblages in Olympic Coast National Marine Sanctuary, Washington. Cruise Report: NOAA Ship <italic>McArthur II</italic> Cruise AR06-06/07. Marine Sanctuaries Conservation Series NMSP-07-04. Joint publication of U.S.</source><publisher-name>Department of Commerce</publisher-name>, <publisher-loc>National Oceanographic and Atmospheric Administration, and National Marine Sanctuary Program, Silver Spring, Maryland</publisher-loc>, <size units="page">48 pp</size>. <ext-link xlink:type="simple" ext-link-type="uri" xlink:href="https://aquaticcommons.org/2278/1/bowlby3.pdf">https://aquaticcommons.org/2278/1/bowlby3.pdf</ext-link></mixed-citation></ref><ref id="B220"><mixed-citation xmlns:xlink="http://www.w3.org/1999/xlink" xlink:type="simple"><person-group><name name-style="western"><surname>Verrill</surname><given-names>AE</given-names></name></person-group> (<year>1922</year>) The <tp:taxon-name><tp:taxon-name-part taxon-name-part-type="subclass">Alcyonaria</tp:taxon-name-part></tp:taxon-name> of the Canadian Arctic Expedition, 1913–1918, with a revision of some other Canadian genera and species. Report of the Canadian Arctic Expeditions 8(G): 1–164.</mixed-citation></ref><ref id="B55"><mixed-citation xmlns:xlink="http://www.w3.org/1999/xlink" xlink:type="simple"><person-group><name name-style="western"><surname>Cordeiro</surname><given-names>R</given-names></name><name name-style="western"><surname>van Ofwegen</surname><given-names>L</given-names></name><name name-style="western"><surname>Williams</surname><given-names>G</given-names></name></person-group> (<year>2018b</year>) World List of <tp:taxon-name><tp:taxon-name-part taxon-name-part-type="subclass">Octocorallia</tp:taxon-name-part></tp:taxon-name>. <italic><tp:taxon-name><tp:taxon-name-part taxon-name-part-type="genus">Paragorgia</tp:taxon-name-part></tp:taxon-name></italic> Milne Edwards, 1857. <ext-link xlink:type="simple" ext-link-type="uri" xlink:href="http://www.marinespecies.org/aphia.php?p=taxdetails%26id=125326">http://www.marinespecies.org/aphia.php?p=taxdetails&amp;id=125326</ext-link></mixed-citation></ref></ref-list></tp:taxon-treatment>
