# Supplementary material for: A review of gorgonian coral species (Cnidaria, Octocorallia, Alcyonacea) held in the Santa Barbara Museum of Natural History research collection: focus on species from Scleraxonia, Holaxonia, and Calcaxonia – Part I: Introduction, species of Scleraxonia and Holaxonia (Family Acanthogorgiidae)
Source: Zookeys. 2019 Jul 4;860:1–66. doi: 10.3897/zookeys.860.19961 (PMC6624213; doi:10.3897/zookeys.860.19961)
Supplement: XML Treatment for Paragorgia stephencairnsi [file zookeys.860.19961-treatment8.xml]

<!DOCTYPE tp:taxon-treatment
  PUBLIC "-//TaxonX//DTD Taxonomic Treatment Publishing DTD v0 20100105//EN" "tax-treatment-NSO.dtd">
<tp:taxon-treatment xmlns:tp="http://www.plazi.org/taxpub"><tp:treatment-meta><kwd-group><label>Taxon classification</label><kwd><named-content xmlns:xlink="http://www.w3.org/1999/xlink" content-type="kingdom">Animalia</named-content></kwd><kwd><named-content xmlns:xlink="http://www.w3.org/1999/xlink" content-type="order">Alcyonacea</named-content></kwd><kwd><named-content xmlns:xlink="http://www.w3.org/1999/xlink" content-type="family">Paragorgiidae</named-content></kwd></kwd-group><mixed-citation publication-type="journal"><person-group><name><surname>Horvath</surname><given-names>Elizabeth Anne</given-names></name></person-group><article-title>A review of gorgonian coral species (<tp:taxon-name><tp:taxon-name-part taxon-name-part-type="phylum">Cnidaria</tp:taxon-name-part></tp:taxon-name>, <tp:taxon-name><tp:taxon-name-part taxon-name-part-type="subclass">Octocorallia</tp:taxon-name-part></tp:taxon-name>, <tp:taxon-name><tp:taxon-name-part taxon-name-part-type="order">Alcyonacea</tp:taxon-name-part></tp:taxon-name>) held in the Santa Barbara Museum of Natural History research collection: focus on species from <tp:taxon-name><tp:taxon-name-part taxon-name-part-type="suborder">Scleraxonia</tp:taxon-name-part></tp:taxon-name>, <tp:taxon-name><tp:taxon-name-part taxon-name-part-type="suborder">Holaxonia</tp:taxon-name-part></tp:taxon-name>, and <tp:taxon-name><tp:taxon-name-part taxon-name-part-type="suborder">Calcaxonia</tp:taxon-name-part></tp:taxon-name> – Part I: Introduction, species of <tp:taxon-name><tp:taxon-name-part taxon-name-part-type="suborder">Scleraxonia</tp:taxon-name-part></tp:taxon-name> and <tp:taxon-name><tp:taxon-name-part taxon-name-part-type="suborder">Holaxonia</tp:taxon-name-part></tp:taxon-name> (Family <tp:taxon-name><tp:taxon-name-part taxon-name-part-type="family">Acanthogorgiidae</tp:taxon-name-part></tp:taxon-name>)</article-title><source>Zookeys</source><day>04</day><month>7</month><year>2019</year><volume>860</volume><fpage>1</fpage><lpage>66</lpage><pub-id pub-id-type="doi">10.3897/zookeys.860.19961</pub-id></mixed-citation></tp:treatment-meta><tp:nomenclature><tp:taxon-name>
                  <tp:taxon-name-part taxon-name-part-type="genus" reg="Paragorgia">Paragorgia</tp:taxon-name-part>
                  <tp:taxon-name-part taxon-name-part-type="species" reg="stephencairnsi">stephencairnsi</tp:taxon-name-part>
                </tp:taxon-name><tp:taxon-authority>Sánchez, 2005</tp:taxon-authority><tp:nomenclature-citation-list><tp:nomenclature-citation><tp:taxon-name>
                      <tp:taxon-name-part taxon-name-part-type="genus" reg="Paragorgia">Paragorgia</tp:taxon-name-part>
                      <tp:taxon-name-part taxon-name-part-type="species" reg="stephencairnsi">stephencairnsi</tp:taxon-name-part>
                    </tp:taxon-name><comment>Sánchez, 2005: 57–60; figs 39–41.</comment></tp:nomenclature-citation></tp:nomenclature-citation-list></tp:nomenclature><tp:treatment-sec sec-type="material" id="SECID0EQMAI"><title>Material examined.</title><p>No material in <named-content xmlns:xlink="http://www.w3.org/1999/xlink" content-type="dwc:institutional_code" xlink:type="simple">SBMNH</named-content> collection (see Appendix <xref ref-type="app" rid="app1">1</xref>: List of material examined).</p></tp:treatment-sec><tp:treatment-sec sec-type="remarks" id="SECID0ECNAI"><title>Remarks.</title><p>A paratype specimen at NMNH (<named-content xmlns:xlink="http://www.w3.org/1999/xlink" content-type="dwc:institutional_code" xlink:type="simple">USNM</named-content> 94437), identified as this species, was collected in proximity of the southern California Channel Islands, in an area lying close to the western boundary of the California Bight; range seems to extend northward to an area off British Columbia, Canada (location data for <named-content xmlns:xlink="http://www.w3.org/1999/xlink" content-type="dwc:institutional_code" xlink:type="simple">USNM</named-content> 57982, the holotype; discussed in <xref ref-type="bibr" rid="B179">Sánchez 2005</xref>). As this species was named in honor of Dr Stephen Cairns of the National Museum of Natural History, Smithsonian, it would be fitting to call this “Stephen’s bubblegum tree.” Any similarities between this and other species in the genus were thoroughly discussed in <xref ref-type="bibr" rid="B179">Sánchez (2005)</xref>.</p></tp:treatment-sec><tp:treatment-sec><!--Section generated to contain objects referenced in tp:taxon-treatment.--><app id="app1"><title>Appendix 1</title><p>
          <bold>List of material examined – Part I</bold>
        </p><p>(Material examined = whole colony study plus multiple sclerite preparations; all with light microscopy, plus selected colonies under SEM, shown in figures associated with text)</p><p>
          <bold><italic><tp:taxon-name><tp:taxon-name-part taxon-name-part-type="genus" reg="Anthothela">Anthothela</tp:taxon-name-part><tp:taxon-name-part taxon-name-part-type="species" reg="argentea">argentea</tp:taxon-name-part></tp:taxon-name></italic> Studer, 1894</bold>
        </p><p><bold>Material examined</bold>. No specimens in <named-content xmlns:xlink="http://www.w3.org/1999/xlink" content-type="dwc:institutional_code" xlink:type="simple">SBMNH</named-content> collection.</p><p><bold>Other material, not examined.</bold> – ±1 colony; USA, off California coast, west of Channel Islands, Fieberling Guyot, <named-content xmlns:xlink="http://www.w3.org/1999/xlink" content-type="dwc:verbatimCoordinates" xlink:type="simple"><named-content content-type="geo-json" specific-use="{&#34;type&#34;:&#34;Point&#34;,&#34;coordinates&#34;:[-127.793333,32.460000]}" id="NCID0ERQAM" xlink:type="simple">32°27'36"N, 127°47'36"W</named-content></named-content>, 490 m; coll. R/V ‘Alvin’, 10 October 1990; <named-content xmlns:xlink="http://www.w3.org/1999/xlink" content-type="dwc:institutional_code" xlink:type="simple">USNM</named-content> 94428 [wet].</p><p>
          <bold><italic><tp:taxon-name><tp:taxon-name-part taxon-name-part-type="genus" reg="Anthothela">Anthothela</tp:taxon-name-part><tp:taxon-name-part taxon-name-part-type="species" reg="pacifica">pacifica</tp:taxon-name-part></tp:taxon-name></italic> (Kükenthal, 1913)</bold>
        </p><p><bold>Material examined.</bold> 1 lot <bold>USA, California</bold> – 1 colony; San Diego County, edge of ridge running through Rodriquez Seamount, slightly northwest of West Cortes Basin, due west of southern tip, San Clemente Island, on sponge, <named-content xmlns:xlink="http://www.w3.org/1999/xlink" content-type="dwc:verbatimCoordinates" xlink:type="simple"><named-content content-type="geo-json" specific-use="{&#34;type&#34;:&#34;Point&#34;,&#34;coordinates&#34;:[-120.084444,32.628611]}" id="NCID0EXRAM" xlink:type="simple">32°37'43"N, 120°05'04"W</named-content></named-content>, 950–1150 m; coll. skipper of vessel ‘Calafia’ (California Department of Fish and Game – Long Beach, California), 9 August 1978; <named-content xmlns:xlink="http://www.w3.org/1999/xlink" content-type="dwc:institutional_code" xlink:type="simple">SBMNH</named-content> 265939 [wet].</p><p><bold>Other material examined.</bold> – ±1 colony; USA, California, San Diego County, San Diego, Point Loma, ~<named-content xmlns:xlink="http://www.w3.org/1999/xlink" content-type="dwc:verbatimCoordinates" xlink:type="simple"><named-content content-type="geo-json" specific-use="{&#34;type&#34;:&#34;Point&#34;,&#34;coordinates&#34;:[-117.252222,32.677222]}" id="NCID0ELSAM" xlink:type="simple">32°40'38"N, 117°15'08"W</named-content></named-content>, 201–262 m; coll. R/V ‘Albatross’, 4 March 1904; <named-content xmlns:xlink="http://www.w3.org/1999/xlink" content-type="dwc:institutional_code" xlink:type="simple">USNM</named-content> 49519 [wet]. (Additional label in jar indicated “<italic><tp:taxon-name><tp:taxon-name-part taxon-name-part-type="genus" reg="Anthothela">Anthothela</tp:taxon-name-part><tp:taxon-name-part taxon-name-part-type="species" reg="argentea">argentea</tp:taxon-name-part></tp:taxon-name></italic>.”)</p><p>
          <bold><tp:taxon-name><tp:taxon-name-part taxon-name-part-type="genus" reg="Paragorgia">Paragorgia</tp:taxon-name-part><tp:taxon-name-part taxon-name-part-type="species" reg="arborea">arborea</tp:taxon-name-part><tp:taxon-name-part taxon-name-part-type="infraspecific-rank">var.</tp:taxon-name-part><tp:taxon-name-part taxon-name-part-type="variety" reg="pacifica">pacifica</tp:taxon-name-part></tp:taxon-name> (Verrill, 1922)</bold>
        </p><p><bold>Material examined.</bold> ~2 lots <bold>USA, California</bold> – 1 branch fragment; Orange County, San Clemente Island, between Pete Bay, 3–10 miles E X (N+S) of island, ~<named-content xmlns:xlink="http://www.w3.org/1999/xlink" content-type="dwc:verbatimCoordinates" xlink:type="simple"><named-content content-type="geo-json" specific-use="{&#34;type&#34;:&#34;Point&#34;,&#34;coordinates&#34;:[-118.405278,32.930000]}" id="NCID0ECUAM" xlink:type="simple">32°55'48"N, 118°24'19"W</named-content></named-content>, 1000 m; coll. unknown, 19 July 1978; <named-content xmlns:xlink="http://www.w3.org/1999/xlink" content-type="dwc:institutional_code" xlink:type="simple">SBMNH</named-content> 422977 [wet]. –2 branch fragments; California, Monterey County, Monterey Bay, 5.8 miles, 314° T from Point Pinos Light to Mid Point, <named-content xmlns:xlink="http://www.w3.org/1999/xlink" content-type="dwc:verbatimCoordinates" xlink:type="simple"><named-content content-type="geo-json" specific-use="{&#34;type&#34;:&#34;Point&#34;,&#34;coordinates&#34;:[-122.029167,36.716667]}" id="NCID0ESUAM" xlink:type="simple">36°43'00"N, 122°01'45"W</named-content></named-content>, 436–809 m; coll. R/V ‘Velero IV’, stations 7462-61 or 7463-61, 10 October 1961; <named-content xmlns:xlink="http://www.w3.org/1999/xlink" content-type="dwc:institutional_code" xlink:type="simple">SBMNH</named-content> 422976 [wet].</p><p><bold>Other material examined.</bold> – 1 colony/fragment; USA, California, Ventura County, off San Nicolas Island, (from fishermen’s net); coll. unknown, March 1985; donated by R Williams, of “The Sea;” CBA #85.14.2 [dry]. -- USA, California, Monterey County, Davidson Seamount, 1,313 m; coll. unknown, 2003; <named-content xmlns:xlink="http://www.w3.org/1999/xlink" content-type="dwc:institutional_code" xlink:type="simple">USNM</named-content> 1014919 [wet].</p><p>
          <bold><italic><tp:taxon-name><tp:taxon-name-part taxon-name-part-type="genus" reg="Paragorgia">Paragorgia</tp:taxon-name-part><tp:taxon-name-part taxon-name-part-type="species" reg="regalis">regalis</tp:taxon-name-part></tp:taxon-name></italic> Nutting, 1912</bold>
        </p><p><bold>Material examined</bold>. No apparent material in <named-content xmlns:xlink="http://www.w3.org/1999/xlink" content-type="dwc:institutional_code" xlink:type="simple">SBMNH</named-content> collection.</p><p><bold>Other material examined.</bold> – 1 colony fragment; USA, California, Santa Barbara County, west of San Miguel Passage on Rodriquez Seamount, <named-content xmlns:xlink="http://www.w3.org/1999/xlink" content-type="dwc:verbatimCoordinates" xlink:type="simple"><named-content content-type="geo-json" specific-use="{&#34;type&#34;:&#34;Point&#34;,&#34;coordinates&#34;:[-121.144722,33.953333]}" id="NCID0EOWAM" xlink:type="simple">33°57'12"N, 121°08'41"W</named-content></named-content>, 1,840 m; coll. unknown, 14 October 2003; <named-content xmlns:xlink="http://www.w3.org/1999/xlink" content-type="dwc:institutional_code" xlink:type="simple">USNM</named-content> 1027063 [wet].</p><p>
          <bold><italic><tp:taxon-name><tp:taxon-name-part taxon-name-part-type="genus" reg="Paragorgia">Paragorgia</tp:taxon-name-part><tp:taxon-name-part taxon-name-part-type="species" reg="stephencairnsi">stephencairnsi</tp:taxon-name-part></tp:taxon-name></italic> Sánchez, 2005</bold>
        </p><p><bold>Material examined</bold>. No material in <named-content xmlns:xlink="http://www.w3.org/1999/xlink" content-type="dwc:institutional_code" xlink:type="simple">SBMNH</named-content> collection.</p><p><bold>Other material examined.</bold> – 1 colony; USA, California, west of California Channel Islands, Fieberling Guyot, <named-content xmlns:xlink="http://www.w3.org/1999/xlink" content-type="dwc:verbatimCoordinates" xlink:type="simple"><named-content content-type="geo-json" specific-use="{&#34;type&#34;:&#34;Point&#34;,&#34;coordinates&#34;:[-127.793333,36.433333]}" id="NCID0E5XAM" xlink:type="simple">36°26'00"N, 127°47'36"W</named-content></named-content>, 490 m; coll. DS/V ‘Alvin’, 16 October 1990; <named-content xmlns:xlink="http://www.w3.org/1999/xlink" content-type="dwc:institutional_code" xlink:type="simple">USNM</named-content> 94437 (<bold>Paratype</bold>) [wet].</p><p>
          <bold><italic><tp:taxon-name><tp:taxon-name-part taxon-name-part-type="genus" reg="Paragorgia">Paragorgia</tp:taxon-name-part><tp:taxon-name-part taxon-name-part-type="species" reg="yutlinux">yutlinux</tp:taxon-name-part></tp:taxon-name></italic> Sánchez, 2005</bold>
        </p><p><bold>Material examined</bold>. No material in <named-content xmlns:xlink="http://www.w3.org/1999/xlink" content-type="dwc:institutional_code" xlink:type="simple">SBMNH</named-content> collection.</p><p><bold>Other material examined.</bold> – 1 colony; USA, California, west of the California Channel Islands, Fieberling Guyot, from summit of seamount, <named-content xmlns:xlink="http://www.w3.org/1999/xlink" content-type="dwc:verbatimCoordinates" xlink:type="simple"><named-content content-type="geo-json" specific-use="{&#34;type&#34;:&#34;Point&#34;,&#34;coordinates&#34;:[-127.795000,32.433333]}" id="NCID0EQZAM" xlink:type="simple">32°26'00"N, 127°47'42"W</named-content></named-content>, 487 m; coll. DS/V ‘Alvin’, 21 October 1990; <named-content xmlns:xlink="http://www.w3.org/1999/xlink" content-type="dwc:institutional_code" xlink:type="simple">USNM</named-content> 90345 [wet].</p><p>
          <bold><italic><tp:taxon-name><tp:taxon-name-part taxon-name-part-type="genus" reg="Sibogagorgia">Sibogagorgia</tp:taxon-name-part><tp:taxon-name-part taxon-name-part-type="species" reg="californica">californica</tp:taxon-name-part></tp:taxon-name></italic> sp. nov.</bold>
        </p><p><bold>Material examined.</bold> ~6 lots <bold>USA, California</bold> – 1 branch fragment; Los Angeles County, Santa Catalina Island, 7 miles WSW of Church Rock, substrate loose rock, <named-content xmlns:xlink="http://www.w3.org/1999/xlink" content-type="dwc:verbatimCoordinates" xlink:type="simple"><named-content content-type="geo-json" specific-use="{&#34;type&#34;:&#34;Point&#34;,&#34;coordinates&#34;:[-118.186111,33.244444]}" id="NCID0EW1AM" xlink:type="simple">33°14'40"N, 118°11'10"W</named-content></named-content>, 276–282 m; coll. R/V ‘Velero III’, station 1323-41, 18 May 1941; <named-content xmlns:xlink="http://www.w3.org/1999/xlink" content-type="dwc:institutional_code" xlink:type="simple">SBMNH</named-content> 422971 [wet]. –1 branch fragment; Los Angeles County, 5.5 SE of Santa Catalina Island, on boulders and gravel, <named-content xmlns:xlink="http://www.w3.org/1999/xlink" content-type="dwc:verbatimCoordinates" xlink:type="simple"><named-content content-type="geo-json" specific-use="{&#34;type&#34;:&#34;Point&#34;,&#34;coordinates&#34;:[-118.213889,33.258333]}" id="NCID0EG2AM" xlink:type="simple">33°15'30"N, 118°12'50"W</named-content></named-content>, 264–273 m; coll. R/V ‘Velero III’, station 1172-40, 20 August 1940; <named-content xmlns:xlink="http://www.w3.org/1999/xlink" content-type="dwc:institutional_code" xlink:type="simple">SBMNH</named-content> 422972 [wet]. –1 branch fragment; Los Angeles County, Santa Catalina Island, 6.25 miles NE or E.NE X E of Long Point, with rocks, sponges, cyclostomes, <named-content xmlns:xlink="http://www.w3.org/1999/xlink" content-type="dwc:verbatimCoordinates" xlink:type="simple"><named-content content-type="geo-json" specific-use="{&#34;type&#34;:&#34;Point&#34;,&#34;coordinates&#34;:[-118.244444,33.422222]}" id="NCID0EW2AM" xlink:type="simple">33°25'20"N, 118°14'40"W</named-content></named-content>, 415–486 m; coll. R/V ‘Velero III’, station 1400-41, 8 September 1941; <named-content xmlns:xlink="http://www.w3.org/1999/xlink" content-type="dwc:institutional_code" xlink:type="simple">SBMNH</named-content> 422973 [wet]. –1–2 branch fragments; Los Angeles County, Santa Catalina Island, 5.7 miles, 123° T to West End, <named-content xmlns:xlink="http://www.w3.org/1999/xlink" content-type="dwc:verbatimCoordinates" xlink:type="simple"><named-content content-type="geo-json" specific-use="{&#34;type&#34;:&#34;Point&#34;,&#34;coordinates&#34;:[-118.720833,33.515278]}" id="NCID0EG3AM" xlink:type="simple">33°30'55"N, 118°43'15"W</named-content></named-content>, 300 m; coll. R/V ‘Velero IV’, station 24471-76, 8 March 1976; <named-content xmlns:xlink="http://www.w3.org/1999/xlink" content-type="dwc:institutional_code" xlink:type="simple">SBMNH</named-content> 422974 [wet]. –multiple branch fragments; Los Angeles County, Santa Barbara Island, 6.7 miles, 330° T from N Light, dredge, tangles (2 large boulders with much small rock, rock bottom), <named-content xmlns:xlink="http://www.w3.org/1999/xlink" content-type="dwc:verbatimCoordinates" xlink:type="simple"><named-content content-type="geo-json" specific-use="{&#34;type&#34;:&#34;Point&#34;,&#34;coordinates&#34;:[-119.066667,33.557500]}" id="NCID0EW3AM" xlink:type="simple">33°33'27"N, 119°04'00"W</named-content></named-content>, 255 m; coll. R/V ‘Velero IV’, station 2062-51, 18 October 1951; <named-content xmlns:xlink="http://www.w3.org/1999/xlink" content-type="dwc:institutional_code" xlink:type="simple">SBMNH</named-content> 422975 [wet]. <bold>USA, Oregon</bold> – multiple branches; Lincoln County, 55.98 miles W of coast, <named-content xmlns:xlink="http://www.w3.org/1999/xlink" content-type="dwc:verbatimCoordinates" xlink:type="simple"><named-content content-type="geo-json" specific-use="{&#34;type&#34;:&#34;Point&#34;,&#34;coordinates&#34;:[-125.211667,44.558333]}" id="NCID0EI4AM" xlink:type="simple">44°33'30"N, 125°12'42"W</named-content></named-content>, 1600 m; coll. “Oregon State University—R/V ‘Yaquina’, Cruise Y6810C,” 15 October 1968; <named-content xmlns:xlink="http://www.w3.org/1999/xlink" content-type="dwc:institutional_code" xlink:type="simple">SBMNH</named-content> 422978 [wet]. –1 large colony; off coast, <named-content xmlns:xlink="http://www.w3.org/1999/xlink" content-type="dwc:verbatimCoordinates" xlink:type="simple"><named-content content-type="geo-json" specific-use="{&#34;type&#34;:&#34;Point&#34;,&#34;coordinates&#34;:[-124.917500,46.106111]}" id="NCID0EY4AM" xlink:type="simple">46°06'22"N, 124°55'03"W</named-content></named-content>, 1123 m; coll. Astoria RB-01-05, G Hendler, RV ‘Ronald H. Brown’ (<named-content xmlns:xlink="http://www.w3.org/1999/xlink" content-type="dwc:institutional_code" xlink:type="simple">NOAA</named-content>) and S/V ‘Ropos’, Dive R602-Bio-0008, 3 July 2001; <abbrev xmlns:xlink="http://www.w3.org/1999/xlink" content-type="institution" xlink:title="Los Angeles County Museum of Natural History" id="ABBRID0EF5AM" xlink:type="simple">LACoMNH</abbrev> Marine Biodiversity Center #374 [wet].</p><p>
          <bold><italic><tp:taxon-name><tp:taxon-name-part taxon-name-part-type="genus" reg="Hemicorallium">Hemicorallium</tp:taxon-name-part><tp:taxon-name-part taxon-name-part-type="species" reg="ducale">ducale</tp:taxon-name-part></tp:taxon-name></italic> (Bayer, 1955)</bold>
        </p><p><bold>Material examined.</bold> One lot (possibly this species). <bold>USA, California</bold> – 2 colonies + fragments; USA, California, Los Angeles County, Catalina Basin, N of San Clemente Island, <named-content xmlns:xlink="http://www.w3.org/1999/xlink" content-type="dwc:verbatimCoordinates" xlink:type="simple"><named-content content-type="geo-json" specific-use="{&#34;type&#34;:&#34;Point&#34;,&#34;coordinates&#34;:[-118.497778,33.080278]}" id="NCID0ED6AM" xlink:type="simple">33°04'49"N, 118°29'52"W</named-content></named-content>, 1,091 m; coll. P Gregory, California Fish and Game, Long Beach, 15 November 1977; <named-content xmlns:xlink="http://www.w3.org/1999/xlink" content-type="dwc:institutional_code" xlink:type="simple">SBMNH</named-content> 471940 [wet].</p><p><bold>Other material examined.</bold> – 1 colony; USA, California, West of Channel Islands, Fieberling Guyot, “Sea Pen Rim,” <named-content xmlns:xlink="http://www.w3.org/1999/xlink" content-type="dwc:verbatimCoordinates" xlink:type="simple"><named-content content-type="geo-json" specific-use="{&#34;type&#34;:&#34;Point&#34;,&#34;coordinates&#34;:[-127.825000,32.460000]}" id="NCID0EX6AM" xlink:type="simple">32°27'36"N, 127°49'30"W</named-content></named-content>, 640 m; coll. DS/V ‘Alvin’, 14 October 1990; <named-content xmlns:xlink="http://www.w3.org/1999/xlink" content-type="dwc:institutional_code" xlink:type="simple">USNM</named-content> 94459 [wet].</p><p>
          <bold><italic><tp:taxon-name><tp:taxon-name-part taxon-name-part-type="genus" reg="Hemicorallium">Hemicorallium</tp:taxon-name-part><tp:taxon-name-part taxon-name-part-type="species" reg="imperiale">imperiale</tp:taxon-name-part></tp:taxon-name></italic> (Bayer, 1955)</bold>
        </p><p><bold>Material examined.</bold> No material in <named-content xmlns:xlink="http://www.w3.org/1999/xlink" content-type="dwc:institutional_code" xlink:type="simple">SBMNH</named-content> collection.</p><p><bold>Other material examined.</bold> – multiple fragments; USA, California, Fieberling Guyot Seamount, <named-content xmlns:xlink="http://www.w3.org/1999/xlink" content-type="dwc:verbatimCoordinates" xlink:type="simple"><named-content content-type="geo-json" specific-use="{&#34;type&#34;:&#34;Point&#34;,&#34;coordinates&#34;:[-127.783333,32.383333]}" id="NCID0EHBBM" xlink:type="simple">32°23'00"N, 127°47'00"W</named-content></named-content>, ~600 m; coll. unknown, August 1989; <named-content xmlns:xlink="http://www.w3.org/1999/xlink" content-type="dwc:institutional_code" xlink:type="simple">USNM</named-content> 85082 [wet].</p><p>
          <bold><italic><tp:taxon-name><tp:taxon-name-part taxon-name-part-type="genus" reg="Hemicorallium">Hemicorallium</tp:taxon-name-part><tp:taxon-name-part taxon-name-part-type="species" reg="regale">regale</tp:taxon-name-part></tp:taxon-name></italic> (Bayer, 1956)</bold>
        </p><p><bold>Material examined</bold>. No material in <named-content xmlns:xlink="http://www.w3.org/1999/xlink" content-type="dwc:institutional_code" xlink:type="simple">SBMNH</named-content> collection.</p><p><bold>Other material examined.</bold> –1 colony; USA, California, Davidson Seamount; 1,482 m; coll. unknown, 2003; <named-content xmlns:xlink="http://www.w3.org/1999/xlink" content-type="dwc:institutional_code" xlink:type="simple">USNM</named-content> 1014918 [wet]. –fragment; USA, California, west of Channel Islands, Fieberling Guyot, <named-content xmlns:xlink="http://www.w3.org/1999/xlink" content-type="dwc:verbatimCoordinates" xlink:type="simple"><named-content content-type="geo-json" specific-use="{&#34;type&#34;:&#34;Point&#34;,&#34;coordinates&#34;:[-127.825000,32.460000]}" id="NCID0E6CBM" xlink:type="simple">32°27'36"N, 127°49'30"W</named-content></named-content>, 640 m; coll. DS/V ‘Alvin’, 7 December 1990; <named-content xmlns:xlink="http://www.w3.org/1999/xlink" content-type="dwc:institutional_code" xlink:type="simple">USNM</named-content> 94460 [wet].</p><p>
          <bold><tp:taxon-name><tp:taxon-name-part taxon-name-part-type="genus" reg="Acanthogorgia">Acanthogorgia</tp:taxon-name-part><tp:taxon-name-part taxon-name-part-type="species" reg="gracillima">gracillima</tp:taxon-name-part><tp:taxon-name-part taxon-name-part-type="infraspecific-rank">var.</tp:taxon-name-part><tp:taxon-name-part taxon-name-part-type="variety" reg="typica">typica</tp:taxon-name-part></tp:taxon-name> Kükenthal, 1909</bold>
        </p><p>
          <bold>(? <tp:taxon-name><tp:taxon-name-part taxon-name-part-type="genus" reg="Acanthogorgia">A.</tp:taxon-name-part><tp:taxon-name-part taxon-name-part-type="species" reg="gracillima">gracillima</tp:taxon-name-part><tp:taxon-name-part taxon-name-part-type="infraspecific-rank">var.</tp:taxon-name-part><tp:taxon-name-part taxon-name-part-type="variety" reg="lata">lata</tp:taxon-name-part></tp:taxon-name> Kükenthal, 1909)</bold>
        </p><p><bold>Material examined.</bold> 1 lot <bold>USA, California</bold> – 1 colony; California, Ventura County, Channel Islands, <named-content xmlns:xlink="http://www.w3.org/1999/xlink" content-type="dwc:verbatimCoordinates" xlink:type="simple"><named-content content-type="geo-json" specific-use="{&#34;type&#34;:&#34;Point&#34;,&#34;coordinates&#34;:[-119.476111,33.959722]}" id="NCID0EBFBM" xlink:type="simple">33°57'35"N, 119°28'34"W</named-content></named-content>, 160 m; coll. M Love from submersible ‘Delta’, 8 October, 2005; with his number: A6662; <named-content xmlns:xlink="http://www.w3.org/1999/xlink" content-type="dwc:institutional_code" xlink:type="simple">SBMNH</named-content> 423074 [wet].</p><p><bold>Other material examined.</bold> – 1 fragment (multiple colonies); USA, northern Pacific Ocean, Hawaii, Cross Seamount, <named-content xmlns:xlink="http://www.w3.org/1999/xlink" content-type="dwc:verbatimCoordinates" xlink:type="simple"><named-content content-type="geo-json" specific-use="{&#34;type&#34;:&#34;Point&#34;,&#34;coordinates&#34;:[-158.261389,18.731944]}" id="NCID0EVFBM" xlink:type="simple">18°43'55"N, 158°15'41"W</named-content></named-content>, 388.56 m; coll. Smith, 10 October 2004; <named-content xmlns:xlink="http://www.w3.org/1999/xlink" content-type="dwc:institutional_code" xlink:type="simple">USNM</named-content> 1071429 [dry]. –1 colony; USA, northern Pacific Ocean, Hawaii, Cross Seamount, <named-content xmlns:xlink="http://www.w3.org/1999/xlink" content-type="dwc:verbatimCoordinates" xlink:type="simple"><named-content content-type="geo-json" specific-use="{&#34;type&#34;:&#34;Point&#34;,&#34;coordinates&#34;:[-158.299444,18.688056]}" id="NCID0EFGBM" xlink:type="simple">18°41'17"N, 158°17'58"W</named-content></named-content>, 477 m; coll. RB Moffitt and EH Chave, 6 February 2003; <named-content xmlns:xlink="http://www.w3.org/1999/xlink" content-type="dwc:institutional_code" xlink:type="simple">USNM</named-content> 1014741 [dry]. –multiple colonies; USA, northern Pacific Ocean, Hawaii, Necker Island, Seamount east of island, <named-content xmlns:xlink="http://www.w3.org/1999/xlink" content-type="dwc:verbatimCoordinates" xlink:type="simple"><named-content content-type="geo-json" specific-use="{&#34;type&#34;:&#34;Point&#34;,&#34;coordinates&#34;:[-163.518611,23.231944]}" id="NCID0EVGBM" xlink:type="simple">23°13'55"N, 163°31'07"W</named-content></named-content>, 1720 m; coll. A Baco-Taylor, 1 November 2003; <named-content xmlns:xlink="http://www.w3.org/1999/xlink" content-type="dwc:institutional_code" xlink:type="simple">USNM</named-content> 1072361 [wet]. –(?) multiple colonies; USA, northern Pacific Ocean, Hawaii, Pioneer Bank, <named-content xmlns:xlink="http://www.w3.org/1999/xlink" content-type="dwc:verbatimCoordinates" xlink:type="simple"><named-content content-type="geo-json" specific-use="{&#34;type&#34;:&#34;Point&#34;,&#34;coordinates&#34;:[-173.506111,25.574167]}" id="NCID0EFHBM" xlink:type="simple">25°34'27"N, 173°30'22"W</named-content></named-content>, 1,743.7 m; coll. A Baco-Taylor, 9 October 2003; <named-content xmlns:xlink="http://www.w3.org/1999/xlink" content-type="dwc:institutional_code" xlink:type="simple">USNM</named-content> 1072344 [wet].</p><p>
          <bold><italic><tp:taxon-name><tp:taxon-name-part taxon-name-part-type="genus" reg="Acanthogorgia">Acanthogorgia</tp:taxon-name-part></tp:taxon-name></italic> species A (= ? <italic><tp:taxon-name><tp:taxon-name-part taxon-name-part-type="genus" reg="Acalycigorgia">Acalycigorgia</tp:taxon-name-part></tp:taxon-name></italic>)</bold>
        </p><p><bold>Material examined.</bold> 1 lot <bold>USA, California</bold> – 2 colonies; Monterey County, Monterey Bay, from Point Piños Light to Mid Point, ~<named-content xmlns:xlink="http://www.w3.org/1999/xlink" content-type="dwc:verbatimCoordinates" xlink:type="simple"><named-content content-type="geo-json" specific-use="{&#34;type&#34;:&#34;Point&#34;,&#34;coordinates&#34;:[-122.030833,36.693333]}" id="NCID0EOIBM" xlink:type="simple">36°41'36"N, 122°01'51"W</named-content></named-content>, 439–814 m; coll. R/V ‘Velero IV’, stations 7462-61 or 7463-61, 10 October 1961; <named-content xmlns:xlink="http://www.w3.org/1999/xlink" content-type="dwc:institutional_code" xlink:type="simple">SBMNH</named-content> 423075 [wet].</p><p><bold>Other material examined.</bold> – 1 colony; USA, California, off San Francisco, Mulberry Seamount, ~<named-content xmlns:xlink="http://www.w3.org/1999/xlink" content-type="dwc:verbatimCoordinates" xlink:type="simple"><named-content content-type="geo-json" specific-use="{&#34;type&#34;:&#34;Point&#34;,&#34;coordinates&#34;:[-123.389444,37.446667]}" id="NCID0ECJBM" xlink:type="simple">37°26'48"N, 123°23'22"W</named-content></named-content>, 1,255–1,455 m.; coll. N/B ‘Scofield’, location 38, 13 February 1950; <named-content xmlns:xlink="http://www.w3.org/1999/xlink" content-type="dwc:institutional_code" xlink:type="simple">CAS</named-content>-IZ 96671 [wet]. --1 colony; USA, Alaska, Aleutian Islands, Adak Canyon, ~<named-content xmlns:xlink="http://www.w3.org/1999/xlink" content-type="dwc:verbatimCoordinates" xlink:type="simple"><named-content content-type="geo-json" specific-use="{&#34;type&#34;:&#34;Point&#34;,&#34;coordinates&#34;:[-177.127222,51.391389]}" id="NCID0ESJBM" xlink:type="simple">51°23'29"N, 177°07'38"W</named-content></named-content>, 1,728 m; coll. R Stone using ROV ‘Jason II’, project ID # J2098-4-4, 29 July 2004; [dry].</p><p>
          <bold><italic><tp:taxon-name><tp:taxon-name-part taxon-name-part-type="genus" reg="Muricella">Muricella</tp:taxon-name-part><tp:taxon-name-part taxon-name-part-type="species" reg="complanata">complanata</tp:taxon-name-part></tp:taxon-name></italic> Wright &amp; Studer, 1889</bold>
        </p><p><bold>Material examined.</bold> No confirmed identification of material in <named-content xmlns:xlink="http://www.w3.org/1999/xlink" content-type="dwc:institutional_code" xlink:type="simple">SBMNH</named-content> collection.</p><p><bold>Other material examined</bold> (Identification not confirmed). – 1 colony; USA, California, Santa Barbara County, Santa Barbara Channel, ~12 south of Santa Barbara, midway between Santa Barbara city and Santa Cruz island, oil platform (settling plates), ~<named-content xmlns:xlink="http://www.w3.org/1999/xlink" content-type="dwc:verbatimCoordinates" xlink:type="simple"><named-content content-type="geo-json" specific-use="{&#34;type&#34;:&#34;Point&#34;,&#34;coordinates&#34;:[-119.686667,34.227500]}" id="NCID0E1KBM" xlink:type="simple">34°13'39"N, 119°41'12"W</named-content></named-content>, ~182 m; coll. MMS III Voucher, Survey, settling plates (incidental), station: exploratory wellsite Lease Number 0522, 6 February 1994; #0001942 [wet]. --2 colonies (2 lots); USA, California, Monterey County, Monterey Bay, Point Piños Light House, bearing S 3 degrees: distant 9.3 miles, ~<named-content xmlns:xlink="http://www.w3.org/1999/xlink" content-type="dwc:verbatimCoordinates" xlink:type="simple"><named-content content-type="geo-json" specific-use="{&#34;type&#34;:&#34;Point&#34;,&#34;coordinates&#34;:[-121.923056,36.770556]}" id="NCID0ECLBM" xlink:type="simple">36°46'14"N, 121°55'23"W</named-content></named-content>, 518–649 m; coll. R/V ‘Albatross’, California Coastal Cruise 1904, Station #4461, 12 May 1904; <named-content xmlns:xlink="http://www.w3.org/1999/xlink" content-type="dwc:institutional_code" xlink:type="simple">CAS</named-content>-IZ #s 5310 and 96669 [wet].</p></app></tp:treatment-sec><ref-list><ref id="B179"><mixed-citation xmlns:xlink="http://www.w3.org/1999/xlink" xlink:type="simple"><person-group><name name-style="western"><surname>Sánchez</surname><given-names>JA</given-names></name></person-group> (<year>2005</year>) <article-title>Systematics of the bubblegum corals (<tp:taxon-name><tp:taxon-name-part taxon-name-part-type="phylum">Cnidaria</tp:taxon-name-part></tp:taxon-name>: <tp:taxon-name><tp:taxon-name-part taxon-name-part-type="subclass">Octocorallia</tp:taxon-name-part></tp:taxon-name>: <tp:taxon-name><tp:taxon-name-part taxon-name-part-type="family">Paragorgiidae</tp:taxon-name-part></tp:taxon-name>) with description of new species from New Zealand and the Eastern Pacific.</article-title><source>Zootaxa</source><volume>1014</volume>: <fpage>1</fpage>–<lpage>72</lpage>. <ext-link xlink:type="simple" ext-link-type="doi" xlink:href="10.11646/zootaxa.1014.1.1">https://doi.org/10.11646/zootaxa.1014.1.1</ext-link></mixed-citation></ref></ref-list></tp:taxon-treatment>
