# Supplementary material for: A review of gorgonian coral species (Cnidaria, Octocorallia, Alcyonacea) held in the Santa Barbara Museum of Natural History research collection: focus on species from Scleraxonia, Holaxonia, and Calcaxonia – Part I: Introduction, species of Scleraxonia and Holaxonia (Family Acanthogorgiidae)
Source: Zookeys. 2019 Jul 4;860:1–66. doi: 10.3897/zookeys.860.19961 (PMC6624213; doi:10.3897/zookeys.860.19961)
Supplement: XML Treatment for Paragorgia yutlinux [file zookeys.860.19961-treatment9.xml]

<!DOCTYPE tp:taxon-treatment
  PUBLIC "-//TaxonX//DTD Taxonomic Treatment Publishing DTD v0 20100105//EN" "tax-treatment-NSO.dtd">
<tp:taxon-treatment xmlns:tp="http://www.plazi.org/taxpub"><tp:treatment-meta><kwd-group><label>Taxon classification</label><kwd><named-content xmlns:xlink="http://www.w3.org/1999/xlink" content-type="kingdom">Animalia</named-content></kwd><kwd><named-content xmlns:xlink="http://www.w3.org/1999/xlink" content-type="order">Alcyonacea</named-content></kwd><kwd><named-content xmlns:xlink="http://www.w3.org/1999/xlink" content-type="family">Paragorgiidae</named-content></kwd></kwd-group><mixed-citation publication-type="journal"><person-group><name><surname>Horvath</surname><given-names>Elizabeth Anne</given-names></name></person-group><article-title>A review of gorgonian coral species (<tp:taxon-name><tp:taxon-name-part taxon-name-part-type="phylum">Cnidaria</tp:taxon-name-part></tp:taxon-name>, <tp:taxon-name><tp:taxon-name-part taxon-name-part-type="subclass">Octocorallia</tp:taxon-name-part></tp:taxon-name>, <tp:taxon-name><tp:taxon-name-part taxon-name-part-type="order">Alcyonacea</tp:taxon-name-part></tp:taxon-name>) held in the Santa Barbara Museum of Natural History research collection: focus on species from <tp:taxon-name><tp:taxon-name-part taxon-name-part-type="suborder">Scleraxonia</tp:taxon-name-part></tp:taxon-name>, <tp:taxon-name><tp:taxon-name-part taxon-name-part-type="suborder">Holaxonia</tp:taxon-name-part></tp:taxon-name>, and <tp:taxon-name><tp:taxon-name-part taxon-name-part-type="suborder">Calcaxonia</tp:taxon-name-part></tp:taxon-name> – Part I: Introduction, species of <tp:taxon-name><tp:taxon-name-part taxon-name-part-type="suborder">Scleraxonia</tp:taxon-name-part></tp:taxon-name> and <tp:taxon-name><tp:taxon-name-part taxon-name-part-type="suborder">Holaxonia</tp:taxon-name-part></tp:taxon-name> (Family <tp:taxon-name><tp:taxon-name-part taxon-name-part-type="family">Acanthogorgiidae</tp:taxon-name-part></tp:taxon-name>)</article-title><source>Zookeys</source><day>04</day><month>7</month><year>2019</year><volume>860</volume><fpage>1</fpage><lpage>66</lpage><pub-id pub-id-type="doi">10.3897/zookeys.860.19961</pub-id></mixed-citation></tp:treatment-meta><tp:nomenclature><tp:taxon-name>
                  <tp:taxon-name-part taxon-name-part-type="genus" reg="Paragorgia">Paragorgia</tp:taxon-name-part>
                  <tp:taxon-name-part taxon-name-part-type="species" reg="yutlinux">yutlinux</tp:taxon-name-part>
                </tp:taxon-name><tp:taxon-authority>Sánchez, 2005</tp:taxon-authority><tp:nomenclature-citation-list><tp:nomenclature-citation><tp:taxon-name>
                      <tp:taxon-name-part taxon-name-part-type="genus" reg="Paragorgia">Paragorgia</tp:taxon-name-part>
                      <tp:taxon-name-part taxon-name-part-type="species" reg="yutlinux">yutlinux</tp:taxon-name-part>
                    </tp:taxon-name><comment>Sánchez, 2005: 53–57; figs 36–38.</comment></tp:nomenclature-citation></tp:nomenclature-citation-list></tp:nomenclature><tp:treatment-sec sec-type="material" id="SECID0EQPAI"><title>Material examined.</title><p>No material in <named-content xmlns:xlink="http://www.w3.org/1999/xlink" content-type="dwc:institutional_code" xlink:type="simple">SBMNH</named-content> collection (see Appendix <xref ref-type="app" rid="app1">1</xref>: List of material examined).</p></tp:treatment-sec><tp:treatment-sec sec-type="remarks" id="SECID0ECQAI"><title>Remarks.</title><p>A specimen at NMNH (<named-content xmlns:xlink="http://www.w3.org/1999/xlink" content-type="dwc:institutional_code" xlink:type="simple">USNM</named-content> 90345), identified as this species, was collected west of the southern California Channel Islands in an area that lies near the western boundary of the California Bight. A <abbrev xmlns:xlink="http://www.w3.org/1999/xlink" content-type="institution" xlink:title="Monterey Bay Aquarium Research Institute" id="ABBRID0EQQAI" xlink:type="simple">MBARI</abbrev> sample taken from Monterey Canyon, near Point Sur, on 7 April 2008 could also be this species. A number of other samples, examined cursorily, housed at <abbrev xmlns:xlink="http://www.w3.org/1999/xlink" content-type="institution" xlink:title="Monterey Bay Aquarium Research Institute" id="ABBRID0EVQAI" xlink:type="simple">MBARI</abbrev>, could be this species.</p></tp:treatment-sec><tp:treatment-sec><!--Section generated to contain objects referenced in tp:taxon-treatment.--><app id="app1"><title>Appendix 1</title><p>
          <bold>List of material examined – Part I</bold>
        </p><p>(Material examined = whole colony study plus multiple sclerite preparations; all with light microscopy, plus selected colonies under SEM, shown in figures associated with text)</p><p>
          <bold><italic><tp:taxon-name><tp:taxon-name-part taxon-name-part-type="genus" reg="Anthothela">Anthothela</tp:taxon-name-part><tp:taxon-name-part taxon-name-part-type="species" reg="argentea">argentea</tp:taxon-name-part></tp:taxon-name></italic> Studer, 1894</bold>
        </p><p><bold>Material examined</bold>. No specimens in <named-content xmlns:xlink="http://www.w3.org/1999/xlink" content-type="dwc:institutional_code" xlink:type="simple">SBMNH</named-content> collection.</p><p><bold>Other material, not examined.</bold> – ±1 colony; USA, off California coast, west of Channel Islands, Fieberling Guyot, <named-content xmlns:xlink="http://www.w3.org/1999/xlink" content-type="dwc:verbatimCoordinates" xlink:type="simple"><named-content content-type="geo-json" specific-use="{&#34;type&#34;:&#34;Point&#34;,&#34;coordinates&#34;:[-127.793333,32.460000]}" id="NCID0ERQAM" xlink:type="simple">32°27'36"N, 127°47'36"W</named-content></named-content>, 490 m; coll. R/V ‘Alvin’, 10 October 1990; <named-content xmlns:xlink="http://www.w3.org/1999/xlink" content-type="dwc:institutional_code" xlink:type="simple">USNM</named-content> 94428 [wet].</p><p>
          <bold><italic><tp:taxon-name><tp:taxon-name-part taxon-name-part-type="genus" reg="Anthothela">Anthothela</tp:taxon-name-part><tp:taxon-name-part taxon-name-part-type="species" reg="pacifica">pacifica</tp:taxon-name-part></tp:taxon-name></italic> (Kükenthal, 1913)</bold>
        </p><p><bold>Material examined.</bold> 1 lot <bold>USA, California</bold> – 1 colony; San Diego County, edge of ridge running through Rodriquez Seamount, slightly northwest of West Cortes Basin, due west of southern tip, San Clemente Island, on sponge, <named-content xmlns:xlink="http://www.w3.org/1999/xlink" content-type="dwc:verbatimCoordinates" xlink:type="simple"><named-content content-type="geo-json" specific-use="{&#34;type&#34;:&#34;Point&#34;,&#34;coordinates&#34;:[-120.084444,32.628611]}" id="NCID0EXRAM" xlink:type="simple">32°37'43"N, 120°05'04"W</named-content></named-content>, 950–1150 m; coll. skipper of vessel ‘Calafia’ (California Department of Fish and Game – Long Beach, California), 9 August 1978; <named-content xmlns:xlink="http://www.w3.org/1999/xlink" content-type="dwc:institutional_code" xlink:type="simple">SBMNH</named-content> 265939 [wet].</p><p><bold>Other material examined.</bold> – ±1 colony; USA, California, San Diego County, San Diego, Point Loma, ~<named-content xmlns:xlink="http://www.w3.org/1999/xlink" content-type="dwc:verbatimCoordinates" xlink:type="simple"><named-content content-type="geo-json" specific-use="{&#34;type&#34;:&#34;Point&#34;,&#34;coordinates&#34;:[-117.252222,32.677222]}" id="NCID0ELSAM" xlink:type="simple">32°40'38"N, 117°15'08"W</named-content></named-content>, 201–262 m; coll. R/V ‘Albatross’, 4 March 1904; <named-content xmlns:xlink="http://www.w3.org/1999/xlink" content-type="dwc:institutional_code" xlink:type="simple">USNM</named-content> 49519 [wet]. (Additional label in jar indicated “<italic><tp:taxon-name><tp:taxon-name-part taxon-name-part-type="genus" reg="Anthothela">Anthothela</tp:taxon-name-part><tp:taxon-name-part taxon-name-part-type="species" reg="argentea">argentea</tp:taxon-name-part></tp:taxon-name></italic>.”)</p><p>
          <bold><tp:taxon-name><tp:taxon-name-part taxon-name-part-type="genus" reg="Paragorgia">Paragorgia</tp:taxon-name-part><tp:taxon-name-part taxon-name-part-type="species" reg="arborea">arborea</tp:taxon-name-part><tp:taxon-name-part taxon-name-part-type="infraspecific-rank">var.</tp:taxon-name-part><tp:taxon-name-part taxon-name-part-type="variety" reg="pacifica">pacifica</tp:taxon-name-part></tp:taxon-name> (Verrill, 1922)</bold>
        </p><p><bold>Material examined.</bold> ~2 lots <bold>USA, California</bold> – 1 branch fragment; Orange County, San Clemente Island, between Pete Bay, 3–10 miles E X (N+S) of island, ~<named-content xmlns:xlink="http://www.w3.org/1999/xlink" content-type="dwc:verbatimCoordinates" xlink:type="simple"><named-content content-type="geo-json" specific-use="{&#34;type&#34;:&#34;Point&#34;,&#34;coordinates&#34;:[-118.405278,32.930000]}" id="NCID0ECUAM" xlink:type="simple">32°55'48"N, 118°24'19"W</named-content></named-content>, 1000 m; coll. unknown, 19 July 1978; <named-content xmlns:xlink="http://www.w3.org/1999/xlink" content-type="dwc:institutional_code" xlink:type="simple">SBMNH</named-content> 422977 [wet]. –2 branch fragments; California, Monterey County, Monterey Bay, 5.8 miles, 314° T from Point Pinos Light to Mid Point, <named-content xmlns:xlink="http://www.w3.org/1999/xlink" content-type="dwc:verbatimCoordinates" xlink:type="simple"><named-content content-type="geo-json" specific-use="{&#34;type&#34;:&#34;Point&#34;,&#34;coordinates&#34;:[-122.029167,36.716667]}" id="NCID0ESUAM" xlink:type="simple">36°43'00"N, 122°01'45"W</named-content></named-content>, 436–809 m; coll. R/V ‘Velero IV’, stations 7462-61 or 7463-61, 10 October 1961; <named-content xmlns:xlink="http://www.w3.org/1999/xlink" content-type="dwc:institutional_code" xlink:type="simple">SBMNH</named-content> 422976 [wet].</p><p><bold>Other material examined.</bold> – 1 colony/fragment; USA, California, Ventura County, off San Nicolas Island, (from fishermen’s net); coll. unknown, March 1985; donated by R Williams, of “The Sea;” CBA #85.14.2 [dry]. -- USA, California, Monterey County, Davidson Seamount, 1,313 m; coll. unknown, 2003; <named-content xmlns:xlink="http://www.w3.org/1999/xlink" content-type="dwc:institutional_code" xlink:type="simple">USNM</named-content> 1014919 [wet].</p><p>
          <bold><italic><tp:taxon-name><tp:taxon-name-part taxon-name-part-type="genus" reg="Paragorgia">Paragorgia</tp:taxon-name-part><tp:taxon-name-part taxon-name-part-type="species" reg="regalis">regalis</tp:taxon-name-part></tp:taxon-name></italic> Nutting, 1912</bold>
        </p><p><bold>Material examined</bold>. No apparent material in <named-content xmlns:xlink="http://www.w3.org/1999/xlink" content-type="dwc:institutional_code" xlink:type="simple">SBMNH</named-content> collection.</p><p><bold>Other material examined.</bold> – 1 colony fragment; USA, California, Santa Barbara County, west of San Miguel Passage on Rodriquez Seamount, <named-content xmlns:xlink="http://www.w3.org/1999/xlink" content-type="dwc:verbatimCoordinates" xlink:type="simple"><named-content content-type="geo-json" specific-use="{&#34;type&#34;:&#34;Point&#34;,&#34;coordinates&#34;:[-121.144722,33.953333]}" id="NCID0EOWAM" xlink:type="simple">33°57'12"N, 121°08'41"W</named-content></named-content>, 1,840 m; coll. unknown, 14 October 2003; <named-content xmlns:xlink="http://www.w3.org/1999/xlink" content-type="dwc:institutional_code" xlink:type="simple">USNM</named-content> 1027063 [wet].</p><p>
          <bold><italic><tp:taxon-name><tp:taxon-name-part taxon-name-part-type="genus" reg="Paragorgia">Paragorgia</tp:taxon-name-part><tp:taxon-name-part taxon-name-part-type="species" reg="stephencairnsi">stephencairnsi</tp:taxon-name-part></tp:taxon-name></italic> Sánchez, 2005</bold>
        </p><p><bold>Material examined</bold>. No material in <named-content xmlns:xlink="http://www.w3.org/1999/xlink" content-type="dwc:institutional_code" xlink:type="simple">SBMNH</named-content> collection.</p><p><bold>Other material examined.</bold> – 1 colony; USA, California, west of California Channel Islands, Fieberling Guyot, <named-content xmlns:xlink="http://www.w3.org/1999/xlink" content-type="dwc:verbatimCoordinates" xlink:type="simple"><named-content content-type="geo-json" specific-use="{&#34;type&#34;:&#34;Point&#34;,&#34;coordinates&#34;:[-127.793333,36.433333]}" id="NCID0E5XAM" xlink:type="simple">36°26'00"N, 127°47'36"W</named-content></named-content>, 490 m; coll. DS/V ‘Alvin’, 16 October 1990; <named-content xmlns:xlink="http://www.w3.org/1999/xlink" content-type="dwc:institutional_code" xlink:type="simple">USNM</named-content> 94437 (<bold>Paratype</bold>) [wet].</p><p>
          <bold><italic><tp:taxon-name><tp:taxon-name-part taxon-name-part-type="genus" reg="Paragorgia">Paragorgia</tp:taxon-name-part><tp:taxon-name-part taxon-name-part-type="species" reg="yutlinux">yutlinux</tp:taxon-name-part></tp:taxon-name></italic> Sánchez, 2005</bold>
        </p><p><bold>Material examined</bold>. No material in <named-content xmlns:xlink="http://www.w3.org/1999/xlink" content-type="dwc:institutional_code" xlink:type="simple">SBMNH</named-content> collection.</p><p><bold>Other material examined.</bold> – 1 colony; USA, California, west of the California Channel Islands, Fieberling Guyot, from summit of seamount, <named-content xmlns:xlink="http://www.w3.org/1999/xlink" content-type="dwc:verbatimCoordinates" xlink:type="simple"><named-content content-type="geo-json" specific-use="{&#34;type&#34;:&#34;Point&#34;,&#34;coordinates&#34;:[-127.795000,32.433333]}" id="NCID0EQZAM" xlink:type="simple">32°26'00"N, 127°47'42"W</named-content></named-content>, 487 m; coll. DS/V ‘Alvin’, 21 October 1990; <named-content xmlns:xlink="http://www.w3.org/1999/xlink" content-type="dwc:institutional_code" xlink:type="simple">USNM</named-content> 90345 [wet].</p><p>
          <bold><italic><tp:taxon-name><tp:taxon-name-part taxon-name-part-type="genus" reg="Sibogagorgia">Sibogagorgia</tp:taxon-name-part><tp:taxon-name-part taxon-name-part-type="species" reg="californica">californica</tp:taxon-name-part></tp:taxon-name></italic> sp. nov.</bold>
        </p><p><bold>Material examined.</bold> ~6 lots <bold>USA, California</bold> – 1 branch fragment; Los Angeles County, Santa Catalina Island, 7 miles WSW of Church Rock, substrate loose rock, <named-content xmlns:xlink="http://www.w3.org/1999/xlink" content-type="dwc:verbatimCoordinates" xlink:type="simple"><named-content content-type="geo-json" specific-use="{&#34;type&#34;:&#34;Point&#34;,&#34;coordinates&#34;:[-118.186111,33.244444]}" id="NCID0EW1AM" xlink:type="simple">33°14'40"N, 118°11'10"W</named-content></named-content>, 276–282 m; coll. R/V ‘Velero III’, station 1323-41, 18 May 1941; <named-content xmlns:xlink="http://www.w3.org/1999/xlink" content-type="dwc:institutional_code" xlink:type="simple">SBMNH</named-content> 422971 [wet]. –1 branch fragment; Los Angeles County, 5.5 SE of Santa Catalina Island, on boulders and gravel, <named-content xmlns:xlink="http://www.w3.org/1999/xlink" content-type="dwc:verbatimCoordinates" xlink:type="simple"><named-content content-type="geo-json" specific-use="{&#34;type&#34;:&#34;Point&#34;,&#34;coordinates&#34;:[-118.213889,33.258333]}" id="NCID0EG2AM" xlink:type="simple">33°15'30"N, 118°12'50"W</named-content></named-content>, 264–273 m; coll. R/V ‘Velero III’, station 1172-40, 20 August 1940; <named-content xmlns:xlink="http://www.w3.org/1999/xlink" content-type="dwc:institutional_code" xlink:type="simple">SBMNH</named-content> 422972 [wet]. –1 branch fragment; Los Angeles County, Santa Catalina Island, 6.25 miles NE or E.NE X E of Long Point, with rocks, sponges, cyclostomes, <named-content xmlns:xlink="http://www.w3.org/1999/xlink" content-type="dwc:verbatimCoordinates" xlink:type="simple"><named-content content-type="geo-json" specific-use="{&#34;type&#34;:&#34;Point&#34;,&#34;coordinates&#34;:[-118.244444,33.422222]}" id="NCID0EW2AM" xlink:type="simple">33°25'20"N, 118°14'40"W</named-content></named-content>, 415–486 m; coll. R/V ‘Velero III’, station 1400-41, 8 September 1941; <named-content xmlns:xlink="http://www.w3.org/1999/xlink" content-type="dwc:institutional_code" xlink:type="simple">SBMNH</named-content> 422973 [wet]. –1–2 branch fragments; Los Angeles County, Santa Catalina Island, 5.7 miles, 123° T to West End, <named-content xmlns:xlink="http://www.w3.org/1999/xlink" content-type="dwc:verbatimCoordinates" xlink:type="simple"><named-content content-type="geo-json" specific-use="{&#34;type&#34;:&#34;Point&#34;,&#34;coordinates&#34;:[-118.720833,33.515278]}" id="NCID0EG3AM" xlink:type="simple">33°30'55"N, 118°43'15"W</named-content></named-content>, 300 m; coll. R/V ‘Velero IV’, station 24471-76, 8 March 1976; <named-content xmlns:xlink="http://www.w3.org/1999/xlink" content-type="dwc:institutional_code" xlink:type="simple">SBMNH</named-content> 422974 [wet]. –multiple branch fragments; Los Angeles County, Santa Barbara Island, 6.7 miles, 330° T from N Light, dredge, tangles (2 large boulders with much small rock, rock bottom), <named-content xmlns:xlink="http://www.w3.org/1999/xlink" content-type="dwc:verbatimCoordinates" xlink:type="simple"><named-content content-type="geo-json" specific-use="{&#34;type&#34;:&#34;Point&#34;,&#34;coordinates&#34;:[-119.066667,33.557500]}" id="NCID0EW3AM" xlink:type="simple">33°33'27"N, 119°04'00"W</named-content></named-content>, 255 m; coll. R/V ‘Velero IV’, station 2062-51, 18 October 1951; <named-content xmlns:xlink="http://www.w3.org/1999/xlink" content-type="dwc:institutional_code" xlink:type="simple">SBMNH</named-content> 422975 [wet]. <bold>USA, Oregon</bold> – multiple branches; Lincoln County, 55.98 miles W of coast, <named-content xmlns:xlink="http://www.w3.org/1999/xlink" content-type="dwc:verbatimCoordinates" xlink:type="simple"><named-content content-type="geo-json" specific-use="{&#34;type&#34;:&#34;Point&#34;,&#34;coordinates&#34;:[-125.211667,44.558333]}" id="NCID0EI4AM" xlink:type="simple">44°33'30"N, 125°12'42"W</named-content></named-content>, 1600 m; coll. “Oregon State University—R/V ‘Yaquina’, Cruise Y6810C,” 15 October 1968; <named-content xmlns:xlink="http://www.w3.org/1999/xlink" content-type="dwc:institutional_code" xlink:type="simple">SBMNH</named-content> 422978 [wet]. –1 large colony; off coast, <named-content xmlns:xlink="http://www.w3.org/1999/xlink" content-type="dwc:verbatimCoordinates" xlink:type="simple"><named-content content-type="geo-json" specific-use="{&#34;type&#34;:&#34;Point&#34;,&#34;coordinates&#34;:[-124.917500,46.106111]}" id="NCID0EY4AM" xlink:type="simple">46°06'22"N, 124°55'03"W</named-content></named-content>, 1123 m; coll. Astoria RB-01-05, G Hendler, RV ‘Ronald H. Brown’ (<named-content xmlns:xlink="http://www.w3.org/1999/xlink" content-type="dwc:institutional_code" xlink:type="simple">NOAA</named-content>) and S/V ‘Ropos’, Dive R602-Bio-0008, 3 July 2001; <abbrev xmlns:xlink="http://www.w3.org/1999/xlink" content-type="institution" xlink:title="Los Angeles County Museum of Natural History" id="ABBRID0EF5AM" xlink:type="simple">LACoMNH</abbrev> Marine Biodiversity Center #374 [wet].</p><p>
          <bold><italic><tp:taxon-name><tp:taxon-name-part taxon-name-part-type="genus" reg="Hemicorallium">Hemicorallium</tp:taxon-name-part><tp:taxon-name-part taxon-name-part-type="species" reg="ducale">ducale</tp:taxon-name-part></tp:taxon-name></italic> (Bayer, 1955)</bold>
        </p><p><bold>Material examined.</bold> One lot (possibly this species). <bold>USA, California</bold> – 2 colonies + fragments; USA, California, Los Angeles County, Catalina Basin, N of San Clemente Island, <named-content xmlns:xlink="http://www.w3.org/1999/xlink" content-type="dwc:verbatimCoordinates" xlink:type="simple"><named-content content-type="geo-json" specific-use="{&#34;type&#34;:&#34;Point&#34;,&#34;coordinates&#34;:[-118.497778,33.080278]}" id="NCID0ED6AM" xlink:type="simple">33°04'49"N, 118°29'52"W</named-content></named-content>, 1,091 m; coll. P Gregory, California Fish and Game, Long Beach, 15 November 1977; <named-content xmlns:xlink="http://www.w3.org/1999/xlink" content-type="dwc:institutional_code" xlink:type="simple">SBMNH</named-content> 471940 [wet].</p><p><bold>Other material examined.</bold> – 1 colony; USA, California, West of Channel Islands, Fieberling Guyot, “Sea Pen Rim,” <named-content xmlns:xlink="http://www.w3.org/1999/xlink" content-type="dwc:verbatimCoordinates" xlink:type="simple"><named-content content-type="geo-json" specific-use="{&#34;type&#34;:&#34;Point&#34;,&#34;coordinates&#34;:[-127.825000,32.460000]}" id="NCID0EX6AM" xlink:type="simple">32°27'36"N, 127°49'30"W</named-content></named-content>, 640 m; coll. DS/V ‘Alvin’, 14 October 1990; <named-content xmlns:xlink="http://www.w3.org/1999/xlink" content-type="dwc:institutional_code" xlink:type="simple">USNM</named-content> 94459 [wet].</p><p>
          <bold><italic><tp:taxon-name><tp:taxon-name-part taxon-name-part-type="genus" reg="Hemicorallium">Hemicorallium</tp:taxon-name-part><tp:taxon-name-part taxon-name-part-type="species" reg="imperiale">imperiale</tp:taxon-name-part></tp:taxon-name></italic> (Bayer, 1955)</bold>
        </p><p><bold>Material examined.</bold> No material in <named-content xmlns:xlink="http://www.w3.org/1999/xlink" content-type="dwc:institutional_code" xlink:type="simple">SBMNH</named-content> collection.</p><p><bold>Other material examined.</bold> – multiple fragments; USA, California, Fieberling Guyot Seamount, <named-content xmlns:xlink="http://www.w3.org/1999/xlink" content-type="dwc:verbatimCoordinates" xlink:type="simple"><named-content content-type="geo-json" specific-use="{&#34;type&#34;:&#34;Point&#34;,&#34;coordinates&#34;:[-127.783333,32.383333]}" id="NCID0EHBBM" xlink:type="simple">32°23'00"N, 127°47'00"W</named-content></named-content>, ~600 m; coll. unknown, August 1989; <named-content xmlns:xlink="http://www.w3.org/1999/xlink" content-type="dwc:institutional_code" xlink:type="simple">USNM</named-content> 85082 [wet].</p><p>
          <bold><italic><tp:taxon-name><tp:taxon-name-part taxon-name-part-type="genus" reg="Hemicorallium">Hemicorallium</tp:taxon-name-part><tp:taxon-name-part taxon-name-part-type="species" reg="regale">regale</tp:taxon-name-part></tp:taxon-name></italic> (Bayer, 1956)</bold>
        </p><p><bold>Material examined</bold>. No material in <named-content xmlns:xlink="http://www.w3.org/1999/xlink" content-type="dwc:institutional_code" xlink:type="simple">SBMNH</named-content> collection.</p><p><bold>Other material examined.</bold> –1 colony; USA, California, Davidson Seamount; 1,482 m; coll. unknown, 2003; <named-content xmlns:xlink="http://www.w3.org/1999/xlink" content-type="dwc:institutional_code" xlink:type="simple">USNM</named-content> 1014918 [wet]. –fragment; USA, California, west of Channel Islands, Fieberling Guyot, <named-content xmlns:xlink="http://www.w3.org/1999/xlink" content-type="dwc:verbatimCoordinates" xlink:type="simple"><named-content content-type="geo-json" specific-use="{&#34;type&#34;:&#34;Point&#34;,&#34;coordinates&#34;:[-127.825000,32.460000]}" id="NCID0E6CBM" xlink:type="simple">32°27'36"N, 127°49'30"W</named-content></named-content>, 640 m; coll. DS/V ‘Alvin’, 7 December 1990; <named-content xmlns:xlink="http://www.w3.org/1999/xlink" content-type="dwc:institutional_code" xlink:type="simple">USNM</named-content> 94460 [wet].</p><p>
          <bold><tp:taxon-name><tp:taxon-name-part taxon-name-part-type="genus" reg="Acanthogorgia">Acanthogorgia</tp:taxon-name-part><tp:taxon-name-part taxon-name-part-type="species" reg="gracillima">gracillima</tp:taxon-name-part><tp:taxon-name-part taxon-name-part-type="infraspecific-rank">var.</tp:taxon-name-part><tp:taxon-name-part taxon-name-part-type="variety" reg="typica">typica</tp:taxon-name-part></tp:taxon-name> Kükenthal, 1909</bold>
        </p><p>
          <bold>(? <tp:taxon-name><tp:taxon-name-part taxon-name-part-type="genus" reg="Acanthogorgia">A.</tp:taxon-name-part><tp:taxon-name-part taxon-name-part-type="species" reg="gracillima">gracillima</tp:taxon-name-part><tp:taxon-name-part taxon-name-part-type="infraspecific-rank">var.</tp:taxon-name-part><tp:taxon-name-part taxon-name-part-type="variety" reg="lata">lata</tp:taxon-name-part></tp:taxon-name> Kükenthal, 1909)</bold>
        </p><p><bold>Material examined.</bold> 1 lot <bold>USA, California</bold> – 1 colony; California, Ventura County, Channel Islands, <named-content xmlns:xlink="http://www.w3.org/1999/xlink" content-type="dwc:verbatimCoordinates" xlink:type="simple"><named-content content-type="geo-json" specific-use="{&#34;type&#34;:&#34;Point&#34;,&#34;coordinates&#34;:[-119.476111,33.959722]}" id="NCID0EBFBM" xlink:type="simple">33°57'35"N, 119°28'34"W</named-content></named-content>, 160 m; coll. M Love from submersible ‘Delta’, 8 October, 2005; with his number: A6662; <named-content xmlns:xlink="http://www.w3.org/1999/xlink" content-type="dwc:institutional_code" xlink:type="simple">SBMNH</named-content> 423074 [wet].</p><p><bold>Other material examined.</bold> – 1 fragment (multiple colonies); USA, northern Pacific Ocean, Hawaii, Cross Seamount, <named-content xmlns:xlink="http://www.w3.org/1999/xlink" content-type="dwc:verbatimCoordinates" xlink:type="simple"><named-content content-type="geo-json" specific-use="{&#34;type&#34;:&#34;Point&#34;,&#34;coordinates&#34;:[-158.261389,18.731944]}" id="NCID0EVFBM" xlink:type="simple">18°43'55"N, 158°15'41"W</named-content></named-content>, 388.56 m; coll. Smith, 10 October 2004; <named-content xmlns:xlink="http://www.w3.org/1999/xlink" content-type="dwc:institutional_code" xlink:type="simple">USNM</named-content> 1071429 [dry]. –1 colony; USA, northern Pacific Ocean, Hawaii, Cross Seamount, <named-content xmlns:xlink="http://www.w3.org/1999/xlink" content-type="dwc:verbatimCoordinates" xlink:type="simple"><named-content content-type="geo-json" specific-use="{&#34;type&#34;:&#34;Point&#34;,&#34;coordinates&#34;:[-158.299444,18.688056]}" id="NCID0EFGBM" xlink:type="simple">18°41'17"N, 158°17'58"W</named-content></named-content>, 477 m; coll. RB Moffitt and EH Chave, 6 February 2003; <named-content xmlns:xlink="http://www.w3.org/1999/xlink" content-type="dwc:institutional_code" xlink:type="simple">USNM</named-content> 1014741 [dry]. –multiple colonies; USA, northern Pacific Ocean, Hawaii, Necker Island, Seamount east of island, <named-content xmlns:xlink="http://www.w3.org/1999/xlink" content-type="dwc:verbatimCoordinates" xlink:type="simple"><named-content content-type="geo-json" specific-use="{&#34;type&#34;:&#34;Point&#34;,&#34;coordinates&#34;:[-163.518611,23.231944]}" id="NCID0EVGBM" xlink:type="simple">23°13'55"N, 163°31'07"W</named-content></named-content>, 1720 m; coll. A Baco-Taylor, 1 November 2003; <named-content xmlns:xlink="http://www.w3.org/1999/xlink" content-type="dwc:institutional_code" xlink:type="simple">USNM</named-content> 1072361 [wet]. –(?) multiple colonies; USA, northern Pacific Ocean, Hawaii, Pioneer Bank, <named-content xmlns:xlink="http://www.w3.org/1999/xlink" content-type="dwc:verbatimCoordinates" xlink:type="simple"><named-content content-type="geo-json" specific-use="{&#34;type&#34;:&#34;Point&#34;,&#34;coordinates&#34;:[-173.506111,25.574167]}" id="NCID0EFHBM" xlink:type="simple">25°34'27"N, 173°30'22"W</named-content></named-content>, 1,743.7 m; coll. A Baco-Taylor, 9 October 2003; <named-content xmlns:xlink="http://www.w3.org/1999/xlink" content-type="dwc:institutional_code" xlink:type="simple">USNM</named-content> 1072344 [wet].</p><p>
          <bold><italic><tp:taxon-name><tp:taxon-name-part taxon-name-part-type="genus" reg="Acanthogorgia">Acanthogorgia</tp:taxon-name-part></tp:taxon-name></italic> species A (= ? <italic><tp:taxon-name><tp:taxon-name-part taxon-name-part-type="genus" reg="Acalycigorgia">Acalycigorgia</tp:taxon-name-part></tp:taxon-name></italic>)</bold>
        </p><p><bold>Material examined.</bold> 1 lot <bold>USA, California</bold> – 2 colonies; Monterey County, Monterey Bay, from Point Piños Light to Mid Point, ~<named-content xmlns:xlink="http://www.w3.org/1999/xlink" content-type="dwc:verbatimCoordinates" xlink:type="simple"><named-content content-type="geo-json" specific-use="{&#34;type&#34;:&#34;Point&#34;,&#34;coordinates&#34;:[-122.030833,36.693333]}" id="NCID0EOIBM" xlink:type="simple">36°41'36"N, 122°01'51"W</named-content></named-content>, 439–814 m; coll. R/V ‘Velero IV’, stations 7462-61 or 7463-61, 10 October 1961; <named-content xmlns:xlink="http://www.w3.org/1999/xlink" content-type="dwc:institutional_code" xlink:type="simple">SBMNH</named-content> 423075 [wet].</p><p><bold>Other material examined.</bold> – 1 colony; USA, California, off San Francisco, Mulberry Seamount, ~<named-content xmlns:xlink="http://www.w3.org/1999/xlink" content-type="dwc:verbatimCoordinates" xlink:type="simple"><named-content content-type="geo-json" specific-use="{&#34;type&#34;:&#34;Point&#34;,&#34;coordinates&#34;:[-123.389444,37.446667]}" id="NCID0ECJBM" xlink:type="simple">37°26'48"N, 123°23'22"W</named-content></named-content>, 1,255–1,455 m.; coll. N/B ‘Scofield’, location 38, 13 February 1950; <named-content xmlns:xlink="http://www.w3.org/1999/xlink" content-type="dwc:institutional_code" xlink:type="simple">CAS</named-content>-IZ 96671 [wet]. --1 colony; USA, Alaska, Aleutian Islands, Adak Canyon, ~<named-content xmlns:xlink="http://www.w3.org/1999/xlink" content-type="dwc:verbatimCoordinates" xlink:type="simple"><named-content content-type="geo-json" specific-use="{&#34;type&#34;:&#34;Point&#34;,&#34;coordinates&#34;:[-177.127222,51.391389]}" id="NCID0ESJBM" xlink:type="simple">51°23'29"N, 177°07'38"W</named-content></named-content>, 1,728 m; coll. R Stone using ROV ‘Jason II’, project ID # J2098-4-4, 29 July 2004; [dry].</p><p>
          <bold><italic><tp:taxon-name><tp:taxon-name-part taxon-name-part-type="genus" reg="Muricella">Muricella</tp:taxon-name-part><tp:taxon-name-part taxon-name-part-type="species" reg="complanata">complanata</tp:taxon-name-part></tp:taxon-name></italic> Wright &amp; Studer, 1889</bold>
        </p><p><bold>Material examined.</bold> No confirmed identification of material in <named-content xmlns:xlink="http://www.w3.org/1999/xlink" content-type="dwc:institutional_code" xlink:type="simple">SBMNH</named-content> collection.</p><p><bold>Other material examined</bold> (Identification not confirmed). – 1 colony; USA, California, Santa Barbara County, Santa Barbara Channel, ~12 south of Santa Barbara, midway between Santa Barbara city and Santa Cruz island, oil platform (settling plates), ~<named-content xmlns:xlink="http://www.w3.org/1999/xlink" content-type="dwc:verbatimCoordinates" xlink:type="simple"><named-content content-type="geo-json" specific-use="{&#34;type&#34;:&#34;Point&#34;,&#34;coordinates&#34;:[-119.686667,34.227500]}" id="NCID0E1KBM" xlink:type="simple">34°13'39"N, 119°41'12"W</named-content></named-content>, ~182 m; coll. MMS III Voucher, Survey, settling plates (incidental), station: exploratory wellsite Lease Number 0522, 6 February 1994; #0001942 [wet]. --2 colonies (2 lots); USA, California, Monterey County, Monterey Bay, Point Piños Light House, bearing S 3 degrees: distant 9.3 miles, ~<named-content xmlns:xlink="http://www.w3.org/1999/xlink" content-type="dwc:verbatimCoordinates" xlink:type="simple"><named-content content-type="geo-json" specific-use="{&#34;type&#34;:&#34;Point&#34;,&#34;coordinates&#34;:[-121.923056,36.770556]}" id="NCID0ECLBM" xlink:type="simple">36°46'14"N, 121°55'23"W</named-content></named-content>, 518–649 m; coll. R/V ‘Albatross’, California Coastal Cruise 1904, Station #4461, 12 May 1904; <named-content xmlns:xlink="http://www.w3.org/1999/xlink" content-type="dwc:institutional_code" xlink:type="simple">CAS</named-content>-IZ #s 5310 and 96669 [wet].</p></app></tp:treatment-sec></tp:taxon-treatment>
