# Supplementary material for: A review of gorgonian coral species (Cnidaria, Octocorallia, Alcyonacea) held in the Santa Barbara Museum of Natural History research collection: focus on species from Scleraxonia, Holaxonia, and Calcaxonia – Part I: Introduction, species of Scleraxonia and Holaxonia (Family Acanthogorgiidae)
Source: Zookeys. 2019 Jul 4;860:1–66. doi: 10.3897/zookeys.860.19961 (PMC6624213; doi:10.3897/zookeys.860.19961)
Supplement: XML Treatment for Sibogagorgia [file zookeys.860.19961-treatment10.xml]

<!DOCTYPE tp:taxon-treatment
  PUBLIC "-//TaxonX//DTD Taxonomic Treatment Publishing DTD v0 20100105//EN" "tax-treatment-NSO.dtd">
<tp:taxon-treatment xmlns:tp="http://www.plazi.org/taxpub"><tp:treatment-meta><kwd-group><label>Taxon classification</label><kwd><named-content xmlns:xlink="http://www.w3.org/1999/xlink" content-type="kingdom">Animalia</named-content></kwd><kwd><named-content xmlns:xlink="http://www.w3.org/1999/xlink" content-type="order">Alcyonacea</named-content></kwd><kwd><named-content xmlns:xlink="http://www.w3.org/1999/xlink" content-type="family">Paragorgiidae</named-content></kwd></kwd-group><mixed-citation publication-type="journal"><person-group><name><surname>Horvath</surname><given-names>Elizabeth Anne</given-names></name></person-group><article-title>A review of gorgonian coral species (<tp:taxon-name><tp:taxon-name-part taxon-name-part-type="phylum">Cnidaria</tp:taxon-name-part></tp:taxon-name>, <tp:taxon-name><tp:taxon-name-part taxon-name-part-type="subclass">Octocorallia</tp:taxon-name-part></tp:taxon-name>, <tp:taxon-name><tp:taxon-name-part taxon-name-part-type="order">Alcyonacea</tp:taxon-name-part></tp:taxon-name>) held in the Santa Barbara Museum of Natural History research collection: focus on species from <tp:taxon-name><tp:taxon-name-part taxon-name-part-type="suborder">Scleraxonia</tp:taxon-name-part></tp:taxon-name>, <tp:taxon-name><tp:taxon-name-part taxon-name-part-type="suborder">Holaxonia</tp:taxon-name-part></tp:taxon-name>, and <tp:taxon-name><tp:taxon-name-part taxon-name-part-type="suborder">Calcaxonia</tp:taxon-name-part></tp:taxon-name> – Part I: Introduction, species of <tp:taxon-name><tp:taxon-name-part taxon-name-part-type="suborder">Scleraxonia</tp:taxon-name-part></tp:taxon-name> and <tp:taxon-name><tp:taxon-name-part taxon-name-part-type="suborder">Holaxonia</tp:taxon-name-part></tp:taxon-name> (Family <tp:taxon-name><tp:taxon-name-part taxon-name-part-type="family">Acanthogorgiidae</tp:taxon-name-part></tp:taxon-name>)</article-title><source>Zookeys</source><day>04</day><month>7</month><year>2019</year><volume>860</volume><fpage>1</fpage><lpage>66</lpage><pub-id pub-id-type="doi">10.3897/zookeys.860.19961</pub-id></mixed-citation></tp:treatment-meta><tp:nomenclature><label>Genus</label><tp:taxon-name>
                  <tp:taxon-name-part taxon-name-part-type="genus" reg="Sibogagorgia">Sibogagorgia</tp:taxon-name-part>
                </tp:taxon-name><tp:taxon-authority>Stiasny, 1937</tp:taxon-authority><tp:nomenclature-citation-list><tp:nomenclature-citation><tp:taxon-name>
                      <tp:taxon-name-part taxon-name-part-type="genus" reg="Sibogagorgia">Sibogagorgia</tp:taxon-name-part>
                    </tp:taxon-name><comment>Stiasny, 1937b: 80. <xref ref-type="bibr" rid="B179">Sánchez 2005</xref>: 60. <xref ref-type="bibr" rid="B106">Herrera et al. 2010</xref>: 132.</comment></tp:nomenclature-citation></tp:nomenclature-citation-list></tp:nomenclature><tp:treatment-sec sec-type="type species" id="SECID0ENSAI"><title>Type species.</title><p><italic><tp:taxon-name><tp:taxon-name-part taxon-name-part-type="genus" reg="Sibogagorgia">Sibogagorgia</tp:taxon-name-part><tp:taxon-name-part taxon-name-part-type="species" reg="weberi">weberi</tp:taxon-name-part></tp:taxon-name></italic> Stiasny, 1937b: 80 [= <italic><tp:taxon-name><tp:taxon-name-part taxon-name-part-type="genus" reg="Suberia">Suberia</tp:taxon-name-part></tp:taxon-name> köllikeri</italic> Nutting, 1911: 13, nec <xref ref-type="bibr" rid="B193">Studer 1879</xref>].</p></tp:treatment-sec><tp:treatment-sec sec-type="diagnosis" id="SECID0EKTAI"><title>Diagnosis.</title><p>A genus in the family <tp:taxon-name><tp:taxon-name-part taxon-name-part-type="family">Paragorgiidae</tp:taxon-name-part></tp:taxon-name> with scleritic medulla showing no (or very few, one to two) large penetration canals; main solenia around subsurface/outer medulla as boundary canals, forming reticulate network; network of canals observable with light microscopy as a regularly reticulate and uniform mesh just beneath surface. Polyps without tentacular sclerites, outer surface with radiate sclerites; generally, medullary sclerites nearly bare of ornamentation. Autozooid polyps uniformly to randomly distributed along branches, throughout colony. Branching colonies often in one plane (but not always); main branches usually thicker than terminals; terminals clavate. Coloration either of uniform beige or bright orange-red to a beige coloring with slightly projected pinkish orange polyp apertures.</p></tp:treatment-sec><ref-list><ref id="B179"><mixed-citation xmlns:xlink="http://www.w3.org/1999/xlink" xlink:type="simple"><person-group><name name-style="western"><surname>Sánchez</surname><given-names>JA</given-names></name></person-group> (<year>2005</year>) <article-title>Systematics of the bubblegum corals (<tp:taxon-name><tp:taxon-name-part taxon-name-part-type="phylum">Cnidaria</tp:taxon-name-part></tp:taxon-name>: <tp:taxon-name><tp:taxon-name-part taxon-name-part-type="subclass">Octocorallia</tp:taxon-name-part></tp:taxon-name>: <tp:taxon-name><tp:taxon-name-part taxon-name-part-type="family">Paragorgiidae</tp:taxon-name-part></tp:taxon-name>) with description of new species from New Zealand and the Eastern Pacific.</article-title><source>Zootaxa</source><volume>1014</volume>: <fpage>1</fpage>–<lpage>72</lpage>. <ext-link xlink:type="simple" ext-link-type="doi" xlink:href="10.11646/zootaxa.1014.1.1">https://doi.org/10.11646/zootaxa.1014.1.1</ext-link></mixed-citation></ref><ref id="B106"><mixed-citation xmlns:xlink="http://www.w3.org/1999/xlink" xlink:type="simple"><person-group><name name-style="western"><surname>Herrera</surname><given-names>S</given-names></name><name name-style="western"><surname>Baco</surname><given-names>A</given-names></name><name name-style="western"><surname>Sánchez</surname><given-names>JA</given-names></name></person-group> (<year>2010</year>) <article-title>Molecular systematics of the bubblegum coral genera (<tp:taxon-name><tp:taxon-name-part taxon-name-part-type="family">Paragorgiidae</tp:taxon-name-part></tp:taxon-name>, <tp:taxon-name><tp:taxon-name-part taxon-name-part-type="subclass">Octocorallia</tp:taxon-name-part></tp:taxon-name>) and description of a new deep-sea species.</article-title><source>Molecular Phylogenetics and Evolution</source><volume>55</volume>(<issue>1</issue>): <fpage>123</fpage>–<lpage>135</lpage>. <ext-link xlink:type="simple" ext-link-type="doi" xlink:href="10.1016/j.ympev.2009.12.007">https://doi.org/10.1016/j.ympev.2009.12.007</ext-link></mixed-citation></ref><ref id="B193"><mixed-citation xmlns:xlink="http://www.w3.org/1999/xlink" xlink:type="simple"><person-group><name name-style="western"><surname>Studer</surname><given-names>T</given-names></name></person-group> (<year>1879</year>) <article-title>Ubersicht der <tp:taxon-name><tp:taxon-name-part taxon-name-part-type="class">Anthozoa</tp:taxon-name-part></tp:taxon-name><tp:taxon-name><tp:taxon-name-part taxon-name-part-type="subclass">Alcyonaria</tp:taxon-name-part></tp:taxon-name>, welche wahrend der Reise SMS ‘Gazelle’ um die Erde gesammelt wurden. Monatsbericht der Könilich Preussischen Akademie der Wissenschaften zu Berlin, Sept.-Okt.</article-title><volume>1878</volume>: <fpage>632</fpage>–<lpage>688</lpage>. [pls 1–5]</mixed-citation></ref></ref-list></tp:taxon-treatment>
