# Supplementary material for: A review of gorgonian coral species (Cnidaria, Octocorallia, Alcyonacea) held in the Santa Barbara Museum of Natural History research collection: focus on species from Scleraxonia, Holaxonia, and Calcaxonia – Part I: Introduction, species of Scleraxonia and Holaxonia (Family Acanthogorgiidae)
Source: Zookeys. 2019 Jul 4;860:1–66. doi: 10.3897/zookeys.860.19961 (PMC6624213; doi:10.3897/zookeys.860.19961)
Supplement: XML Treatment for Acanthogorgia [file zookeys.860.19961-treatment18.xml]

<!DOCTYPE tp:taxon-treatment
  PUBLIC "-//TaxonX//DTD Taxonomic Treatment Publishing DTD v0 20100105//EN" "tax-treatment-NSO.dtd">
<tp:taxon-treatment xmlns:tp="http://www.plazi.org/taxpub"><tp:treatment-meta><kwd-group><label>Taxon classification</label><kwd><named-content xmlns:xlink="http://www.w3.org/1999/xlink" content-type="kingdom">Animalia</named-content></kwd><kwd><named-content xmlns:xlink="http://www.w3.org/1999/xlink" content-type="order">Alcyonacea</named-content></kwd><kwd><named-content xmlns:xlink="http://www.w3.org/1999/xlink" content-type="family">Acanthogorgiidae</named-content></kwd></kwd-group><mixed-citation publication-type="journal"><person-group><name><surname>Horvath</surname><given-names>Elizabeth Anne</given-names></name></person-group><article-title>A review of gorgonian coral species (<tp:taxon-name><tp:taxon-name-part taxon-name-part-type="phylum">Cnidaria</tp:taxon-name-part></tp:taxon-name>, <tp:taxon-name><tp:taxon-name-part taxon-name-part-type="subclass">Octocorallia</tp:taxon-name-part></tp:taxon-name>, <tp:taxon-name><tp:taxon-name-part taxon-name-part-type="order">Alcyonacea</tp:taxon-name-part></tp:taxon-name>) held in the Santa Barbara Museum of Natural History research collection: focus on species from <tp:taxon-name><tp:taxon-name-part taxon-name-part-type="suborder">Scleraxonia</tp:taxon-name-part></tp:taxon-name>, <tp:taxon-name><tp:taxon-name-part taxon-name-part-type="suborder">Holaxonia</tp:taxon-name-part></tp:taxon-name>, and <tp:taxon-name><tp:taxon-name-part taxon-name-part-type="suborder">Calcaxonia</tp:taxon-name-part></tp:taxon-name> – Part I: Introduction, species of <tp:taxon-name><tp:taxon-name-part taxon-name-part-type="suborder">Scleraxonia</tp:taxon-name-part></tp:taxon-name> and <tp:taxon-name><tp:taxon-name-part taxon-name-part-type="suborder">Holaxonia</tp:taxon-name-part></tp:taxon-name> (Family <tp:taxon-name><tp:taxon-name-part taxon-name-part-type="family">Acanthogorgiidae</tp:taxon-name-part></tp:taxon-name>)</article-title><source>Zookeys</source><day>04</day><month>7</month><year>2019</year><volume>860</volume><fpage>1</fpage><lpage>66</lpage><pub-id pub-id-type="doi">10.3897/zookeys.860.19961</pub-id></mixed-citation></tp:treatment-meta><tp:nomenclature><label>Genus</label><tp:taxon-name>
                  <tp:taxon-name-part taxon-name-part-type="genus" reg="Acanthogorgia">Acanthogorgia</tp:taxon-name-part>
                </tp:taxon-name><tp:taxon-authority>Gray, 1857</tp:taxon-authority><tp:nomenclature-citation-list><tp:nomenclature-citation><tp:taxon-name>
                      <tp:taxon-name-part taxon-name-part-type="genus" reg="Acanthogorgia">Acanthogorgia</tp:taxon-name-part>
                    </tp:taxon-name><comment>Gray, 1857a: 128, pl 3, fig 2 [1851]. (pars) <xref ref-type="bibr" rid="B117">Johnson 1861</xref>: 297; 1862a: 195. (nec) <xref ref-type="bibr" rid="B211">Verrill 1866</xref>a: 152. <xref ref-type="bibr" rid="B172">Pourtales 1867</xref>: 113. (nec) <xref ref-type="bibr" rid="B193">Studer 1879</xref>: 652 (vide <xref ref-type="bibr" rid="B133">Kükenthal 1919</xref>: 911). <xref ref-type="bibr" rid="B219">Verrill 1883</xref>: 30. Studer (and Wright) 1887: 54. <xref ref-type="bibr" rid="B231">Wright and Studer 1889</xref>: 93 + pl. <xref ref-type="bibr" rid="B104">Hedlund 1890</xref>: 8. <xref ref-type="bibr" rid="B196">Studer 1901</xref>: 43. <xref ref-type="bibr" rid="B200">Thomson and Henderson 1906</xref>a: 50. <xref ref-type="bibr" rid="B135">Kükenthal and Gorzawsky 1908a</xref>: 626; <xref ref-type="bibr" rid="B136">1908b</xref>: 52. <xref ref-type="bibr" rid="B129">Kükenthal 1909</xref>: 71. <xref ref-type="bibr" rid="B164">Nutting 1910</xref>: 12. <xref ref-type="bibr" rid="B133">Kükenthal 1919</xref>: 298, 762, 846; <xref ref-type="bibr" rid="B134">1924</xref>: 239. <xref ref-type="bibr" rid="B5">Aurivillius 1931</xref>: 53. <xref ref-type="bibr" rid="B191">Stiasny 1943</xref>b: 129; 1947: 31. <xref ref-type="bibr" rid="B22">Bayer 1996a</xref>: 1–2. <xref ref-type="bibr" rid="B85">Grasshoff 1999</xref>: 20; <xref ref-type="bibr" rid="B86">2000</xref>: 40. <xref ref-type="bibr" rid="B72">Fabricius and Alderslade 2001</xref>: 184.</comment></tp:nomenclature-citation><tp:nomenclature-citation><tp:taxon-name>
                      <tp:taxon-name-part taxon-name-part-type="genus" reg="Blepharogorgia">Blepharogorgia</tp:taxon-name-part>
                    </tp:taxon-name><comment>(pars) Duchassaing &amp; Michelotti, 1864: 15.</comment></tp:nomenclature-citation><tp:nomenclature-citation><tp:taxon-name>
                      <tp:taxon-name-part taxon-name-part-type="genus" reg="Paracanthogorgia">Paracanthogorgia</tp:taxon-name-part>
                    </tp:taxon-name><comment>Stiasny, 1943b: 130; 1947: 11, 53. <xref ref-type="bibr" rid="B82">Grasshoff 1973</xref>: 1; 1992: 89. (Type species: <tp:taxon-name><tp:taxon-name-part taxon-name-part-type="genus" reg="Paracanthogorgia">Paracanthogorgia</tp:taxon-name-part><tp:taxon-name-part taxon-name-part-type="species" reg="paratruncata">paratruncata</tp:taxon-name-part></tp:taxon-name> Stiasny, 1943b; species designation by <xref ref-type="bibr" rid="B22">Bayer 1996a</xref>: 2).</comment></tp:nomenclature-citation></tp:nomenclature-citation-list></tp:nomenclature><tp:treatment-sec sec-type="type species" id="SECID0ET3CI"><title>Type species.</title><p><italic><tp:taxon-name><tp:taxon-name-part taxon-name-part-type="genus" reg="Acanthogorgia">Acanthogorgia</tp:taxon-name-part><tp:taxon-name-part taxon-name-part-type="species" reg="hirsuta">hirsuta</tp:taxon-name-part></tp:taxon-name></italic> Gray, by monotypy (? = <italic><tp:taxon-name><tp:taxon-name-part taxon-name-part-type="genus" reg="Acanthogorgia">A.</tp:taxon-name-part><tp:taxon-name-part taxon-name-part-type="species" reg="aspera">aspera</tp:taxon-name-part></tp:taxon-name></italic> Pourtalès, 1867).</p></tp:treatment-sec><tp:treatment-sec sec-type="diagnosis" id="SECID0EP4CI"><title>Diagnosis.</title><p>Colonies generally flattened (flabellate); commonly reticulate, or developed into dense bushy shrubs. Branches appear thin and delicate. Polyps tall, cylindrical, topped with thorny crown of strongly projecting spinous sclerites, embedded at tentacle bases. They lie, collectively, over infolded tentacles, protruding end of sclerites smooth. Polyps on all sides of branches, or roughly biserial; arise vertically at right angle to branch surface, acalycinous, not retractile. Coenenchyme between branches usually thin, axis visible through it. Sclerites in polyps slender spindles slightly bent, arranged en chevron in eight longitudinal double rows. Back of tentacles with only numerous small, flat, bent sclerites; stem coenenchyme with slender, generally bent or sinuous spindles sculptured by prickles or simple tubercles; in deeper layers of coenenchyme (some species), with radiates (tri-radiates and crosses, often with a projecting central spine). Axis dark, but coenenchyme usually colored; sclerites always colorless.</p></tp:treatment-sec><tp:treatment-sec sec-type="remarks" id="SECID0EU4CI"><title>Remarks.</title><p>Only one collected specimen from the genus appeared in the ‘Velero’ material; it does not match any of the described species it has been compared it to, thus far. It was collected in Mexican waters, beyond the geographic range covered in this work; description of this specimen is in progress.</p></tp:treatment-sec><ref-list><ref id="B117"><mixed-citation xmlns:xlink="http://www.w3.org/1999/xlink" xlink:type="simple"><person-group><name name-style="western"><surname>Johnson</surname><given-names>JY</given-names></name></person-group> (<year>1861</year>) <article-title>Description of a second species of <italic><tp:taxon-name><tp:taxon-name-part taxon-name-part-type="genus">Acanthogorgia</tp:taxon-name-part></tp:taxon-name></italic> from Madeira.</article-title><source>Proceedings of the Zoological Society of London</source><volume>1861</volume>: <fpage>296</fpage>–<lpage>298</lpage>.[2 figs]</mixed-citation></ref><ref id="B211"><mixed-citation xmlns:xlink="http://www.w3.org/1999/xlink" xlink:type="simple"><person-group><name name-style="western"><surname>Verrill</surname><given-names>AE</given-names></name></person-group> (<year>1866</year>) <article-title>Classification of Polyps. (Extracts from a Synopsis of the Polypi of the North Pacific Exploring Expedition) Part I.</article-title><source>Communications, Essex Institute, Salem</source><volume>4</volume>: <fpage>145</fpage>–<lpage>152</lpage>. <ext-link xlink:type="simple" ext-link-type="uri" xlink:href="https://biodiversitylibrary.org/page/34752272">https://biodiversitylibrary.org/page/34752272</ext-link></mixed-citation></ref><ref id="B172"><mixed-citation xmlns:xlink="http://www.w3.org/1999/xlink" xlink:type="simple"><person-group><name name-style="western"><surname>Pourtales</surname><given-names>LF de</given-names></name></person-group> (<year>1867</year>) <article-title>Contributions to the Fauna of the Gulf Stream at great depths.</article-title><source>Bulletin of the Museum of Comparative Zoology, Harvard</source><volume>1</volume>(<issue>6</issue>): <fpage>103</fpage>–<lpage>142</lpage>.</mixed-citation></ref><ref id="B193"><mixed-citation xmlns:xlink="http://www.w3.org/1999/xlink" xlink:type="simple"><person-group><name name-style="western"><surname>Studer</surname><given-names>T</given-names></name></person-group> (<year>1879</year>) <article-title>Ubersicht der <tp:taxon-name><tp:taxon-name-part taxon-name-part-type="class">Anthozoa</tp:taxon-name-part></tp:taxon-name><tp:taxon-name><tp:taxon-name-part taxon-name-part-type="subclass">Alcyonaria</tp:taxon-name-part></tp:taxon-name>, welche wahrend der Reise SMS ‘Gazelle’ um die Erde gesammelt wurden. Monatsbericht der Könilich Preussischen Akademie der Wissenschaften zu Berlin, Sept.-Okt.</article-title><volume>1878</volume>: <fpage>632</fpage>–<lpage>688</lpage>. [pls 1–5]</mixed-citation></ref><ref id="B133"><mixed-citation xmlns:xlink="http://www.w3.org/1999/xlink" xlink:type="simple"><person-group><name name-style="western"><surname>Kükenthal</surname><given-names>W</given-names></name></person-group> (<year>1919</year>) <tp:taxon-name><tp:taxon-name-part taxon-name-part-type="suborder">Gorgonaria</tp:taxon-name-part></tp:taxon-name>. Wissenschaftliche Ergebnisse der deutsche Tiefsee Expeditionen ’Valdivia‘ 1898–99, 13(2): 1–946. [pls 30–89]</mixed-citation></ref><ref id="B219"><mixed-citation xmlns:xlink="http://www.w3.org/1999/xlink" xlink:type="simple"><person-group><name name-style="western"><surname>Verrill</surname><given-names>AE</given-names></name></person-group> (<year>1883</year>) <article-title>Report on the <tp:taxon-name><tp:taxon-name-part taxon-name-part-type="class">Anthozoa</tp:taxon-name-part></tp:taxon-name>, and on some additional species dredged by the ’Blake‘ in 1877–1879, and by the US Fish Commission steamer ’Fish Hawk‘ in 1880–82.</article-title><source>Bulletin of the Museum of Comparative Zoology, Harvard</source><volume>11</volume>: <fpage>1</fpage>–<lpage>72</lpage>. [pls 1–8] <ext-link xlink:type="simple" ext-link-type="uri" xlink:href="https://biodiversitylibrary.org/page/4621758">https://biodiversitylibrary.org/page/4621758</ext-link></mixed-citation></ref><ref id="B231"><mixed-citation xmlns:xlink="http://www.w3.org/1999/xlink" xlink:type="simple"><person-group><name name-style="western"><surname>Wright</surname><given-names>EP</given-names></name><name name-style="western"><surname>Studer</surname><given-names>T</given-names></name></person-group> (<year>1889</year>) <article-title>Report of the <tp:taxon-name><tp:taxon-name-part taxon-name-part-type="subclass">Alcyonaria</tp:taxon-name-part></tp:taxon-name> collected by HMS ’Challenger’ during the years 1873–1876.</article-title><source>Challenger Reports: Zoology</source><volume>31</volume>(<issue>64</issue>): <fpage>1</fpage>–<lpage>314</lpage>. [pls 1–43] <ext-link xlink:type="simple" ext-link-type="uri" xlink:href="https://biodiversitylibrary.org/page/12701689">https://biodiversitylibrary.org/page/12701689</ext-link></mixed-citation></ref><ref id="B104"><mixed-citation xmlns:xlink="http://www.w3.org/1999/xlink" xlink:type="simple"><person-group><name name-style="western"><surname>Hedlund</surname><given-names>T</given-names></name></person-group> (<year>1890</year>) <article-title>Einige Muriceiden der Gattungen <italic><tp:taxon-name><tp:taxon-name-part taxon-name-part-type="genus">Acanthogorgia</tp:taxon-name-part></tp:taxon-name></italic>, <italic><tp:taxon-name><tp:taxon-name-part taxon-name-part-type="genus">Paramuricea</tp:taxon-name-part></tp:taxon-name></italic> und <italic><tp:taxon-name><tp:taxon-name-part taxon-name-part-type="genus">Echinomuricea</tp:taxon-name-part></tp:taxon-name></italic> im zoologischen Museum der Universität, Upsala. Stockholm. Kongliga Svenska Vetenskaps-Akademiens, Bihang till Handlingar Vol. 16, Avd. 4, No.</article-title><volume>6</volume>: <fpage>1</fpage>–<lpage>19</lpage>.</mixed-citation></ref><ref id="B196"><mixed-citation xmlns:xlink="http://www.w3.org/1999/xlink" xlink:type="simple"><person-group><name name-style="western"><surname>Studer</surname><given-names>T</given-names></name></person-group> (<year>1901</year>) <article-title>Alcyonaires provenant des campagnes de l’Hirondelle (1886–1888).</article-title><source>Résultats des Campagnes Scientifiques, Monaco</source><volume>20</volume>: <fpage>1</fpage>–<lpage>64</lpage>. [pls 1–11] <ext-link xlink:type="simple" ext-link-type="doi" xlink:href="10.5962/bhl.title.58246">https://doi.org/10.5962/bhl.title.58246</ext-link></mixed-citation></ref><ref id="B200"><mixed-citation xmlns:xlink="http://www.w3.org/1999/xlink" xlink:type="simple"><person-group><name name-style="western"><surname>Thomson</surname><given-names>JA</given-names></name><name name-style="western"><surname>Henderson</surname><given-names>WD</given-names></name></person-group> (<year>1906</year>) The Alcyonarians of the deep sea. An account of the alcyonarians collected by the Royal Indian Marine Survey Ship Investigator in the Indian Ocean. Part 1. The Alcyonarians of the deep sea. The Indian Museum, Calcutta, 1–132. [pls 1–10] <ext-link xlink:type="simple" ext-link-type="uri" xlink:href="https://biodiversitylibrary.org/page/21071101">https://biodiversitylibrary.org/page/21071101</ext-link></mixed-citation></ref><ref id="B135"><mixed-citation xmlns:xlink="http://www.w3.org/1999/xlink" xlink:type="simple"><person-group><name name-style="western"><surname>Kükenthal</surname><given-names>W</given-names></name><name name-style="western"><surname>Gorzawsky</surname><given-names>H</given-names></name></person-group> (<year>1908a</year>) Diagnosen neuer japanischer Gorgoniden (Reise Doflein 1904/05). Zoologischer Anzeiger 32(20/21): 621–631. <ext-link xlink:type="simple" ext-link-type="uri" xlink:href="https://biodiversitylibrary.org/page/9895336">https://biodiversitylibrary.org/page/9895336</ext-link></mixed-citation></ref><ref id="B136"><mixed-citation xmlns:xlink="http://www.w3.org/1999/xlink" xlink:type="simple"><person-group><name name-style="western"><surname>Kükenthal</surname><given-names>W</given-names></name><name name-style="western"><surname>Gorzawsky</surname><given-names>H</given-names></name></person-group> (<year>1908b</year>) <article-title>Japanische Gorgoniden. I. Teil: Die Familien der Primnoiden, Muriceiden und Acanthogorgiiden. In: Beitrage zur Naturgeschichte Ostasiens. Abhandlungen der mathematische-physics. Klasse der K. Bayer. Akademie der Wissenschaften.</article-title><source>Supplement-Band</source><volume>1</volume>(<issue>3</issue>): <fpage>1</fpage>–<lpage>71</lpage>. [+ pls 1–4]</mixed-citation></ref><ref id="B129"><mixed-citation xmlns:xlink="http://www.w3.org/1999/xlink" xlink:type="simple"><person-group><name name-style="western"><surname>Kükenthal</surname><given-names>W</given-names></name></person-group> (<year>1909</year>) <article-title>Japanische Gorgoniden. II. Teil: Die Familien der Plexauriden, Chrysogorgiiiden und Melitodiden. In: Beitrage zur Naturgeschichte Ostasiens. Abhandlungen der mathematische-physics. Klasse der K. Bayer. Akademie der Wissenschaften.</article-title><source>Supplement-Band</source><volume>1</volume>(<issue>5</issue>): <fpage>1</fpage>–<lpage>78</lpage>. [7 pls]</mixed-citation></ref><ref id="B164"><mixed-citation xmlns:xlink="http://www.w3.org/1999/xlink" xlink:type="simple"><person-group><name name-style="western"><surname>Nutting</surname><given-names>CC</given-names></name></person-group> (<year>1910</year>) The <tp:taxon-name><tp:taxon-name-part taxon-name-part-type="order">Gorgonacea</tp:taxon-name-part></tp:taxon-name> of the Siboga Expedition. III. The <tp:taxon-name><tp:taxon-name-part taxon-name-part-type="family">Muriceidae</tp:taxon-name-part></tp:taxon-name> Siboga Expedition Monograph, 13b: 1–108. [22 pls]</mixed-citation></ref><ref id="B134"><mixed-citation xmlns:xlink="http://www.w3.org/1999/xlink" xlink:type="simple"><person-group><name name-style="western"><surname>Kükenthal</surname><given-names>W</given-names></name></person-group> (<year>1924</year>) <source><tp:taxon-name><tp:taxon-name-part taxon-name-part-type="suborder">Gorgonaria</tp:taxon-name-part></tp:taxon-name>. Das Tierreich, Vol. 47.</source><publisher-name>Walter de Gruyter &amp; Company</publisher-name>, <publisher-loc>Berlin</publisher-loc>, <size units="page">478 pp</size>.</mixed-citation></ref><ref id="B5"><mixed-citation xmlns:xlink="http://www.w3.org/1999/xlink" xlink:type="simple"><person-group><name name-style="western"><surname>Aurivillius</surname><given-names>M</given-names></name></person-group> (<year>1931</year>) The gorgonians from Dr. Sixten Bock’s expedition to Japan and the Bonin Islands, 1914. Kungliga Svenska Vetenskapsakademiens Handlingar (ser. 3) 9(4): 1–337.</mixed-citation></ref><ref id="B191"><mixed-citation xmlns:xlink="http://www.w3.org/1999/xlink" xlink:type="simple"><person-group><name name-style="western"><surname>Stiasny</surname><given-names>G</given-names></name></person-group> (<year>1943</year>) Die Gorgonarien-Familie <tp:taxon-name><tp:taxon-name-part taxon-name-part-type="family">Acanthogorgiidae</tp:taxon-name-part></tp:taxon-name> Kükenthal &amp; Gorzawsky mit besonderer Berucksichtigung des Materials der Siboga-Expedition. Vorlaufige Mitteilung. Zoologischer Anzeiger 141(5/6): 127–133.</mixed-citation></ref><ref id="B22"><mixed-citation xmlns:xlink="http://www.w3.org/1999/xlink" xlink:type="simple"><person-group><name name-style="western"><surname>Bayer</surname><given-names>FM</given-names></name></person-group> (<year>1996a</year>) <article-title>A New Species of the Gorgonacean Genus <italic><tp:taxon-name><tp:taxon-name-part taxon-name-part-type="genus">Acanthogorgia</tp:taxon-name-part></tp:taxon-name></italic> (<tp:taxon-name><tp:taxon-name-part taxon-name-part-type="class">Anthozoa</tp:taxon-name-part></tp:taxon-name>: <tp:taxon-name><tp:taxon-name-part taxon-name-part-type="subclass">Octocorallia</tp:taxon-name-part></tp:taxon-name>) from Aldabra Atoll.</article-title><source>Precious Corals &amp; Octocoral Research</source><volume>4</volume>(<issue>5</issue>): <fpage>1</fpage>–<lpage>16</lpage>. <ext-link xlink:type="simple" ext-link-type="uri" xlink:href="https://repository.si.edu/handle/10088/1000">https://repository.si.edu/handle/10088/1000</ext-link></mixed-citation></ref><ref id="B85"><mixed-citation xmlns:xlink="http://www.w3.org/1999/xlink" xlink:type="simple"><person-group><name name-style="western"><surname>Grasshoff</surname><given-names>M</given-names></name></person-group> (<year>1999</year>) The shallow water gorgonians of New Caledonia and adjacent islands (<tp:taxon-name><tp:taxon-name-part taxon-name-part-type="phylum">Coelenterata</tp:taxon-name-part></tp:taxon-name>: <tp:taxon-name><tp:taxon-name-part taxon-name-part-type="subclass">Octocorallia</tp:taxon-name-part></tp:taxon-name>). Senckenbergiana Biolologica 78(1/2): 1–245.</mixed-citation></ref><ref id="B86"><mixed-citation xmlns:xlink="http://www.w3.org/1999/xlink" xlink:type="simple"><person-group><name name-style="western"><surname>Grasshoff</surname><given-names>M</given-names></name></person-group> (<year>2000</year>) <article-title>The gorgonians of the Sinai coast and the Strait of Gobal, Red Sea (<tp:taxon-name><tp:taxon-name-part taxon-name-part-type="phylum">Coelenterata</tp:taxon-name-part></tp:taxon-name>: <tp:taxon-name><tp:taxon-name-part taxon-name-part-type="subclass">Octocorallia</tp:taxon-name-part></tp:taxon-name>).</article-title><source>Courier Forschunginstitut Senckenberg</source><volume>224</volume>: <fpage>1</fpage>–<lpage>125</lpage>.</mixed-citation></ref><ref id="B72"><mixed-citation xmlns:xlink="http://www.w3.org/1999/xlink" xlink:type="simple"><person-group><name name-style="western"><surname>Fabricius</surname><given-names>KE</given-names></name><name name-style="western"><surname>Alderslade</surname><given-names>P</given-names></name></person-group> (<year>2001</year>) <source>Soft Corals and Sea Fans: A Comprehensive Guide to the tropical shallow-water genera of the Central-West Pacific, the Indian Ocean and the Red Sea.</source><publisher-name>Australian Institute of Marine Science</publisher-name>, <publisher-loc>Queensland, Australia</publisher-loc>, <size units="page">264 pp</size>.</mixed-citation></ref><ref id="B82"><mixed-citation xmlns:xlink="http://www.w3.org/1999/xlink" xlink:type="simple"><person-group><name name-style="western"><surname>Grasshoff</surname><given-names>M</given-names></name></person-group> (<year>1973</year>) <article-title>Die <tp:taxon-name><tp:taxon-name-part taxon-name-part-type="suborder">Gorgonaria</tp:taxon-name-part></tp:taxon-name> des östlichen Nordatlantik und des Mittelmeeres.II. Die Gattung <italic><tp:taxon-name><tp:taxon-name-part taxon-name-part-type="genus">Acanthogorgia</tp:taxon-name-part></tp:taxon-name></italic> (<tp:taxon-name><tp:taxon-name-part taxon-name-part-type="phylum">Cnidaria</tp:taxon-name-part></tp:taxon-name>: <tp:taxon-name><tp:taxon-name-part taxon-name-part-type="class">Anthozoa</tp:taxon-name-part></tp:taxon-name>). Auswertung der “Atlantischen Kuppenfahrten 1967” von FS ’Meteor.</article-title><source>’ ’Meteor‘ Forschungs-Ergebnisse D</source><volume>13</volume>: <fpage>1</fpage>–<lpage>10</lpage>. [figs 1–12]</mixed-citation></ref></ref-list></tp:taxon-treatment>
