# Supplementary material for: A review of gorgonian coral species (Cnidaria, Octocorallia, Alcyonacea) held in the Santa Barbara Museum of Natural History research collection: focus on species from Scleraxonia, Holaxonia, and Calcaxonia – Part I: Introduction, species of Scleraxonia and Holaxonia (Family Acanthogorgiidae)
Source: Zookeys. 2019 Jul 4;860:1–66. doi: 10.3897/zookeys.860.19961 (PMC6624213; doi:10.3897/zookeys.860.19961)
Supplement: XML Treatment for Acalycigorgia [file zookeys.860.19961-treatment20.xml]

<!DOCTYPE tp:taxon-treatment
  PUBLIC "-//TaxonX//DTD Taxonomic Treatment Publishing DTD v0 20100105//EN" "tax-treatment-NSO.dtd">
<tp:taxon-treatment xmlns:tp="http://www.plazi.org/taxpub"><tp:treatment-meta><kwd-group><label>Taxon classification</label><kwd><named-content xmlns:xlink="http://www.w3.org/1999/xlink" content-type="kingdom">Animalia</named-content></kwd><kwd><named-content xmlns:xlink="http://www.w3.org/1999/xlink" content-type="order">Alcyonacea</named-content></kwd><kwd><named-content xmlns:xlink="http://www.w3.org/1999/xlink" content-type="family">Acanthogorgiidae</named-content></kwd></kwd-group><mixed-citation publication-type="journal"><person-group><name><surname>Horvath</surname><given-names>Elizabeth Anne</given-names></name></person-group><article-title>A review of gorgonian coral species (<tp:taxon-name><tp:taxon-name-part taxon-name-part-type="phylum">Cnidaria</tp:taxon-name-part></tp:taxon-name>, <tp:taxon-name><tp:taxon-name-part taxon-name-part-type="subclass">Octocorallia</tp:taxon-name-part></tp:taxon-name>, <tp:taxon-name><tp:taxon-name-part taxon-name-part-type="order">Alcyonacea</tp:taxon-name-part></tp:taxon-name>) held in the Santa Barbara Museum of Natural History research collection: focus on species from <tp:taxon-name><tp:taxon-name-part taxon-name-part-type="suborder">Scleraxonia</tp:taxon-name-part></tp:taxon-name>, <tp:taxon-name><tp:taxon-name-part taxon-name-part-type="suborder">Holaxonia</tp:taxon-name-part></tp:taxon-name>, and <tp:taxon-name><tp:taxon-name-part taxon-name-part-type="suborder">Calcaxonia</tp:taxon-name-part></tp:taxon-name> – Part I: Introduction, species of <tp:taxon-name><tp:taxon-name-part taxon-name-part-type="suborder">Scleraxonia</tp:taxon-name-part></tp:taxon-name> and <tp:taxon-name><tp:taxon-name-part taxon-name-part-type="suborder">Holaxonia</tp:taxon-name-part></tp:taxon-name> (Family <tp:taxon-name><tp:taxon-name-part taxon-name-part-type="family">Acanthogorgiidae</tp:taxon-name-part></tp:taxon-name>)</article-title><source>Zookeys</source><day>04</day><month>7</month><year>2019</year><volume>860</volume><fpage>1</fpage><lpage>66</lpage><pub-id pub-id-type="doi">10.3897/zookeys.860.19961</pub-id></mixed-citation></tp:treatment-meta><tp:nomenclature><label>Genus</label><tp:taxon-name>
                  <tp:taxon-name-part taxon-name-part-type="genus" reg="Acalycigorgia">Acalycigorgia</tp:taxon-name-part>
                </tp:taxon-name><tp:taxon-authority>(= ? Acanthogorgia) Kükenthal, 1908; not accepted, WoRMS (Cordeiro et al. 2018e)</tp:taxon-authority><tp:nomenclature-citation-list><tp:nomenclature-citation><tp:taxon-name>
                      <tp:taxon-name-part taxon-name-part-type="genus" reg="Acalycigorgia">Acalycigorgia</tp:taxon-name-part>
                    </tp:taxon-name><comment>Kükenthal, 1908b: 38; 1919: 298; 1924: 237–239. <xref ref-type="bibr" rid="B135">Kükenthal and Gorzawsky 1908a</xref>: 629; <xref ref-type="bibr" rid="B136">1908b</xref>: 38. <xref ref-type="bibr" rid="B133">Kükenthal 1919</xref>: 764, 846. <xref ref-type="bibr" rid="B5">Aurivillius 1931</xref>: 40. <xref ref-type="bibr" rid="B12">Bayer 1956a</xref>: F203; 1981c: 920.</comment></tp:nomenclature-citation><tp:nomenclature-citation><tp:taxon-name>
                      <tp:taxon-name-part taxon-name-part-type="genus" reg="Acanthogorgia"/>
                    </tp:taxon-name><comment>? = <tp:taxon-name><tp:taxon-name-part taxon-name-part-type="genus" reg="Acanthogorgia">Acanthogorgia</tp:taxon-name-part></tp:taxon-name> Gray, 1857a: 128, pl 3, fig 2 [1851]. (pars) <xref ref-type="bibr" rid="B104">Hedlund 1890</xref>: 3, 6. (pars) <xref ref-type="bibr" rid="B201">Thomson and Russell 1910</xref>: 145. <xref ref-type="bibr" rid="B72">Fabricius and Alderslade 2001</xref>: 184. </comment></tp:nomenclature-citation><tp:nomenclature-citation><tp:taxon-name>
                      <tp:taxon-name-part taxon-name-part-type="genus" reg="Paramuricea"/>
                    </tp:taxon-name><comment>? <tp:taxon-name><tp:taxon-name-part taxon-name-part-type="genus" reg="Paramuricea">Paramuricea</tp:taxon-name-part></tp:taxon-name> Moroff, 1902: 407. </comment></tp:nomenclature-citation></tp:nomenclature-citation-list></tp:nomenclature><tp:treatment-sec sec-type="type species" id="SECID0ECSDI"><title>Type species.</title><p><italic><tp:taxon-name><tp:taxon-name-part taxon-name-part-type="genus" reg="Anthothela">A.</tp:taxon-name-part><tp:taxon-name-part taxon-name-part-type="species" reg="grandiflora">grandiflora</tp:taxon-name-part></tp:taxon-name></italic> Kükenthal &amp; Gorzawsky, 1908a; subsequent designation by <xref ref-type="bibr" rid="B136">Kükenthal and Gorzawsky (1908b)</xref>.</p></tp:treatment-sec><tp:treatment-sec sec-type="diagnosis" id="SECID0EXSDI"><title>Diagnosis.</title><p>Polyps not functionally differentiated into anthocodia and anthostele; contractile but not retractile within common coenenchyme; tentacles fold over oral disk in contraction. Polyps similar to those of <italic><tp:taxon-name><tp:taxon-name-part taxon-name-part-type="genus" reg="Acanthogorgia">Acanthogorgia</tp:taxon-name-part></tp:taxon-name></italic> (without crown of strongly projecting spines, however), but polyps can be short and verruciform to prominent, tall and cylindrical, not clavate. Sclerites of polyp walls large spindles, very conspicuous; commonly arranged more or less distinctly en chevron in eight long, longitudinal double rows, but distal ones project little or not at all. Distal ends of sclerites around tentacle bases not specifically differentiated as spines, though the tips may project somewhat around polyps’ apex. Polyps are without suture separating tentacular/anthocodial from subtentacular sclerites. Sclerites of polyp body gradually merge with those of tentacle bases, which are not abruptly smaller; coenenchymal sclerites with tubercles of inner and outer sides similarly developed; inner layer of coenenchyme with more or less abundant radiates.</p></tp:treatment-sec><ref-list><ref id="B135"><mixed-citation xmlns:xlink="http://www.w3.org/1999/xlink" xlink:type="simple"><person-group><name name-style="western"><surname>Kükenthal</surname><given-names>W</given-names></name><name name-style="western"><surname>Gorzawsky</surname><given-names>H</given-names></name></person-group> (<year>1908a</year>) Diagnosen neuer japanischer Gorgoniden (Reise Doflein 1904/05). Zoologischer Anzeiger 32(20/21): 621–631. <ext-link xlink:type="simple" ext-link-type="uri" xlink:href="https://biodiversitylibrary.org/page/9895336">https://biodiversitylibrary.org/page/9895336</ext-link></mixed-citation></ref><ref id="B136"><mixed-citation xmlns:xlink="http://www.w3.org/1999/xlink" xlink:type="simple"><person-group><name name-style="western"><surname>Kükenthal</surname><given-names>W</given-names></name><name name-style="western"><surname>Gorzawsky</surname><given-names>H</given-names></name></person-group> (<year>1908b</year>) <article-title>Japanische Gorgoniden. I. Teil: Die Familien der Primnoiden, Muriceiden und Acanthogorgiiden. In: Beitrage zur Naturgeschichte Ostasiens. Abhandlungen der mathematische-physics. Klasse der K. Bayer. Akademie der Wissenschaften.</article-title><source>Supplement-Band</source><volume>1</volume>(<issue>3</issue>): <fpage>1</fpage>–<lpage>71</lpage>. [+ pls 1–4]</mixed-citation></ref><ref id="B133"><mixed-citation xmlns:xlink="http://www.w3.org/1999/xlink" xlink:type="simple"><person-group><name name-style="western"><surname>Kükenthal</surname><given-names>W</given-names></name></person-group> (<year>1919</year>) <tp:taxon-name><tp:taxon-name-part taxon-name-part-type="suborder">Gorgonaria</tp:taxon-name-part></tp:taxon-name>. Wissenschaftliche Ergebnisse der deutsche Tiefsee Expeditionen ’Valdivia‘ 1898–99, 13(2): 1–946. [pls 30–89]</mixed-citation></ref><ref id="B5"><mixed-citation xmlns:xlink="http://www.w3.org/1999/xlink" xlink:type="simple"><person-group><name name-style="western"><surname>Aurivillius</surname><given-names>M</given-names></name></person-group> (<year>1931</year>) The gorgonians from Dr. Sixten Bock’s expedition to Japan and the Bonin Islands, 1914. Kungliga Svenska Vetenskapsakademiens Handlingar (ser. 3) 9(4): 1–337.</mixed-citation></ref><ref id="B12"><mixed-citation xmlns:xlink="http://www.w3.org/1999/xlink" xlink:type="simple"><person-group><name name-style="western"><surname>Bayer</surname><given-names>FM</given-names></name></person-group> (<year>1956a</year>) <tp:taxon-name><tp:taxon-name-part taxon-name-part-type="subclass">Octocorallia</tp:taxon-name-part></tp:taxon-name>, Part F. <tp:taxon-name><tp:taxon-name-part taxon-name-part-type="phylum">Coelenterata</tp:taxon-name-part></tp:taxon-name>. In: Moore RC (Ed.) Treatise on Invertebrate Paleontology. Geological Society of America and University of Kansas Press, Lawrence-Kansas, F166–F231.</mixed-citation></ref><ref id="B104"><mixed-citation xmlns:xlink="http://www.w3.org/1999/xlink" xlink:type="simple"><person-group><name name-style="western"><surname>Hedlund</surname><given-names>T</given-names></name></person-group> (<year>1890</year>) <article-title>Einige Muriceiden der Gattungen <italic><tp:taxon-name><tp:taxon-name-part taxon-name-part-type="genus">Acanthogorgia</tp:taxon-name-part></tp:taxon-name></italic>, <italic><tp:taxon-name><tp:taxon-name-part taxon-name-part-type="genus">Paramuricea</tp:taxon-name-part></tp:taxon-name></italic> und <italic><tp:taxon-name><tp:taxon-name-part taxon-name-part-type="genus">Echinomuricea</tp:taxon-name-part></tp:taxon-name></italic> im zoologischen Museum der Universität, Upsala. Stockholm. Kongliga Svenska Vetenskaps-Akademiens, Bihang till Handlingar Vol. 16, Avd. 4, No.</article-title><volume>6</volume>: <fpage>1</fpage>–<lpage>19</lpage>.</mixed-citation></ref><ref id="B201"><mixed-citation xmlns:xlink="http://www.w3.org/1999/xlink" xlink:type="simple"><person-group><name name-style="western"><surname>Thomson</surname><given-names>JA</given-names></name><name name-style="western"><surname>Russell</surname><given-names>ES</given-names></name></person-group> (<year>1910</year>) Alcyonarians collected on the Percy Sladen Trust Expedition by Mr. J. Stanley Gardiner. Part I, the Axifera. Transactions of the Linnean Society of London, series 2: Zoology 13(2): 139–164. <ext-link xlink:type="simple" ext-link-type="doi" xlink:href="10.1111/j.1096-3642.1910.tb00515.x">https://doi.org/10.1111/j.1096-3642.1910.tb00515.x</ext-link></mixed-citation></ref><ref id="B72"><mixed-citation xmlns:xlink="http://www.w3.org/1999/xlink" xlink:type="simple"><person-group><name name-style="western"><surname>Fabricius</surname><given-names>KE</given-names></name><name name-style="western"><surname>Alderslade</surname><given-names>P</given-names></name></person-group> (<year>2001</year>) <source>Soft Corals and Sea Fans: A Comprehensive Guide to the tropical shallow-water genera of the Central-West Pacific, the Indian Ocean and the Red Sea.</source><publisher-name>Australian Institute of Marine Science</publisher-name>, <publisher-loc>Queensland, Australia</publisher-loc>, <size units="page">264 pp</size>.</mixed-citation></ref></ref-list></tp:taxon-treatment>
