# Supplementary material for: A review of gorgonian coral species (Cnidaria, Octocorallia, Alcyonacea) held in the Santa Barbara Museum of Natural History research collection: focus on species from Scleraxonia, Holaxonia, and Calcaxonia – Part I: Introduction, species of Scleraxonia and Holaxonia (Family Acanthogorgiidae)
Source: Zookeys. 2019 Jul 4;860:1–66. doi: 10.3897/zookeys.860.19961 (PMC6624213; doi:10.3897/zookeys.860.19961)
Supplement: XML Treatment for Acanthogorgia [file zookeys.860.19961-treatment21.xml]

<!DOCTYPE tp:taxon-treatment
  PUBLIC "-//TaxonX//DTD Taxonomic Treatment Publishing DTD v0 20100105//EN" "tax-treatment-NSO.dtd">
<tp:taxon-treatment xmlns:tp="http://www.plazi.org/taxpub"><tp:treatment-meta><kwd-group><label>Taxon classification</label><kwd><named-content xmlns:xlink="http://www.w3.org/1999/xlink" content-type="kingdom">Animalia</named-content></kwd><kwd><named-content xmlns:xlink="http://www.w3.org/1999/xlink" content-type="order">Alcyonacea</named-content></kwd><kwd><named-content xmlns:xlink="http://www.w3.org/1999/xlink" content-type="family">Acanthogorgiidae</named-content></kwd></kwd-group><mixed-citation publication-type="journal"><person-group><name><surname>Horvath</surname><given-names>Elizabeth Anne</given-names></name></person-group><article-title>A review of gorgonian coral species (<tp:taxon-name><tp:taxon-name-part taxon-name-part-type="phylum">Cnidaria</tp:taxon-name-part></tp:taxon-name>, <tp:taxon-name><tp:taxon-name-part taxon-name-part-type="subclass">Octocorallia</tp:taxon-name-part></tp:taxon-name>, <tp:taxon-name><tp:taxon-name-part taxon-name-part-type="order">Alcyonacea</tp:taxon-name-part></tp:taxon-name>) held in the Santa Barbara Museum of Natural History research collection: focus on species from <tp:taxon-name><tp:taxon-name-part taxon-name-part-type="suborder">Scleraxonia</tp:taxon-name-part></tp:taxon-name>, <tp:taxon-name><tp:taxon-name-part taxon-name-part-type="suborder">Holaxonia</tp:taxon-name-part></tp:taxon-name>, and <tp:taxon-name><tp:taxon-name-part taxon-name-part-type="suborder">Calcaxonia</tp:taxon-name-part></tp:taxon-name> – Part I: Introduction, species of <tp:taxon-name><tp:taxon-name-part taxon-name-part-type="suborder">Scleraxonia</tp:taxon-name-part></tp:taxon-name> and <tp:taxon-name><tp:taxon-name-part taxon-name-part-type="suborder">Holaxonia</tp:taxon-name-part></tp:taxon-name> (Family <tp:taxon-name><tp:taxon-name-part taxon-name-part-type="family">Acanthogorgiidae</tp:taxon-name-part></tp:taxon-name>)</article-title><source>Zookeys</source><day>04</day><month>7</month><year>2019</year><volume>860</volume><fpage>1</fpage><lpage>66</lpage><pub-id pub-id-type="doi">10.3897/zookeys.860.19961</pub-id></mixed-citation></tp:treatment-meta><tp:nomenclature><tp:taxon-name>
                  <tp:taxon-name-part taxon-name-part-type="genus" reg="Acanthogorgia">Acanthogorgia</tp:taxon-name-part>
                </tp:taxon-name><tp:taxon-authority>species A</tp:taxon-authority><xref ref-type="fig" rid="F13">Figures 13</xref><xref ref-type="fig" rid="F14">, 14A, B</xref><xref ref-type="fig" rid="F15">, 15A–C</xref></tp:nomenclature><tp:treatment-sec sec-type="Type locality" id="SECID0EQUDI"><title>Type locality.</title><p>Cannot be indicated at this time.</p></tp:treatment-sec><tp:treatment-sec sec-type="Type specimens" id="SECID0EVUDI"><title>Type specimens.</title><p>Cannot be indicated at this time.</p></tp:treatment-sec><tp:treatment-sec sec-type="material" id="SECID0E1UDI"><title>Material examined.</title><p>1 lot (see Appendix <xref ref-type="app" rid="app1">1</xref>: List of material examined).</p></tp:treatment-sec><tp:treatment-sec sec-type="description" id="SECID0EEVDI"><title>Description.</title><p><italic>Colonies</italic> (two) generally in one plane; one measures 7.0 cm × 5.5 cm (length to width); second (Figure <xref ref-type="fig" rid="F13">13</xref>) measures 9.0 cm × 4.5 cm, at widest, halfway up colony. Thin, delicate-looking branches (round to slightly square in shape); branching more or less dichotomous; closely monopodial. No flattening at branch origins. Base 2.0 mm wide, main branch 1.0 mm wide; branchlets vary between 0.5–0.75 mm wide and tips of branchlets very thin, thread-like; all branches quite stiff. Coenenchyme very thin (very little still present in these specimens); axis predominantly exposed, yellow-gold to rusty-brown. Of the few polyps present on a few branches, most located near branch tips (Figure <xref ref-type="fig" rid="F14">14A</xref>); coenenchyme and polyps creamy-white. Polyps primarily sit lateral to branch, at distance of ~1.0 mm or less from each other; closer to branch tip sitting literally side by side; some few branches indicate that polyps can be found on all sides. There are marked, longitudinal grooves/ridges at distal ends of polyps; there is barely apparent a very short little spiny crown at their very tip (Figure <xref ref-type="fig" rid="F14">14B</xref>). The ridges, eight in number, are each formed by a parallel collection of two or three bent spindle-type sclerites. Polyp surface densely covered with sclerites; no calyx apparent. Polyp height 3.0 mm, 2.0 mm from base to area of longitudinal grooves with another 1.0 mm of height when area of grooves/ridges included. All approximately 1.0 mm wide, distal end slightly wider, somewhat obvious, ~1.5 mm wide. No expanded tentacles readily visible (contracted over mouth); all heavily covered or encased by sclerites. Sclerites (Figures <xref ref-type="fig" rid="F15">15</xref>, A particularly) predominantly bent spindles; all tuberculated across entire surface, averaging 0.5 mm long by 0.08 mm wide. The largest (~0.7 mm × ~0.1 mm), decidedly bent spindles; these form the eight ridges mentioned above; others appear to lie in longitudinal direction up to and beyond upper edge of polyp, barely showing as short points of a crown. Bent spindles, somewhat smaller, almost tend to the formation of the en chevron, double-row pattern at the proximal end of ridges and down on to lower end of polyp. Also, less bent ones, seemingly very narrow spindles (0.6 mm × 0.05 mm); few appear slightly club-shaped (average 0.4 mm × 0.06 mm), primarily from lower polyp wall and coenenchyme. Sclerites with boomerang shape scarce or not present. From initial light microscopy examination, apparent that many of these spindles can be broken; many odd-shaped bits seen in arrays, with some of the spindles having oddly truncated ends, where some aspect of the sclerites likely had broken off. All forms quite densely arrayed on specimen’s surface, giving polyp and branch coenenchyme a distinct white to glassy appearance; all sclerites colorless. Inner coenenchyme radiates not found.</p><fig id="F13" position="float" orientation="portrait"><label>Figure 13.</label><caption><p><italic><tp:taxon-name><tp:taxon-name-part taxon-name-part-type="genus" reg="Acanthogorgia">Acanthogorgia</tp:taxon-name-part></tp:taxon-name></italic> species A, <named-content xmlns:xlink="http://www.w3.org/1999/xlink" content-type="dwc:institutional_code" xlink:type="simple">SBMNH</named-content> 423075. Of tissue present, polyps readily visible, colony measuring ~ 9.0 cm in height.</p></caption><graphic xmlns:xlink="http://www.w3.org/1999/xlink" xlink:href="zookeys-860-001-g013.jpg" position="float" orientation="portrait" xlink:type="simple" id="oo_314796.jpg"/></fig><fig id="F14" position="float" orientation="portrait"><label>Figure 14.</label><caption><p><italic><tp:taxon-name><tp:taxon-name-part taxon-name-part-type="genus" reg="Acanthogorgia">Acanthogorgia</tp:taxon-name-part></tp:taxon-name></italic> species A, <named-content xmlns:xlink="http://www.w3.org/1999/xlink" content-type="dwc:institutional_code" xlink:type="simple">SBMNH</named-content> 423075. <bold>A</bold> Closer view of polyps present at tips of several branches; polyp height 3.0 mm tall, 1.0 mm broad <bold>B</bold> further magnification of polyps. Barely visible at distal end of several polyps, the weakly developed crown of sclerites can be seen.</p></caption><graphic xmlns:xlink="http://www.w3.org/1999/xlink" xlink:href="zookeys-860-001-g014.jpg" position="float" orientation="portrait" xlink:type="simple" id="oo_314797.jpg"/></fig><fig id="F15" position="float" orientation="portrait"><label>Figure 15.</label><caption><p><italic><tp:taxon-name><tp:taxon-name-part taxon-name-part-type="genus" reg="Acanthogorgia">Acanthogorgia</tp:taxon-name-part></tp:taxon-name></italic> species A, <named-content xmlns:xlink="http://www.w3.org/1999/xlink" content-type="dwc:institutional_code" xlink:type="simple">SBMNH</named-content> 423075, SEM image. Sclerites from these colonies are white, rather than clear. <bold>A</bold> Coronal sclerites <bold>B, C</bold> smaller coenenchymal sclerites.</p></caption><graphic xmlns:xlink="http://www.w3.org/1999/xlink" xlink:href="zookeys-860-001-g015.jpg" position="float" orientation="portrait" xlink:type="simple" id="oo_314798.jpg"/></fig></tp:treatment-sec><tp:treatment-sec sec-type="remarks" id="SECID0EYYDI"><title>Remarks.</title><p>It is possible that these specimens, and several others in the collections either at <named-content xmlns:xlink="http://www.w3.org/1999/xlink" content-type="dwc:institutional_code" xlink:type="simple">CAS</named-content> or NMNH, Smithsonian (not yet identified to species), could be first records of appearance for this species in, or near boundaries of, the California Bight. Description here is based on two specimens, which in overall colony appearance superficially look very similar to Nutting’s photographs (1912: pl 11, fig 1, 1a), shown for <italic><tp:taxon-name><tp:taxon-name-part taxon-name-part-type="genus" reg="Muriceides">Muriceides</tp:taxon-name-part><tp:taxon-name-part taxon-name-part-type="species" reg="cylindrica">cylindrica</tp:taxon-name-part></tp:taxon-name></italic>, which Nutting established as a new species. However, the sclerites illustrated in <xref ref-type="bibr" rid="B166">Nutting (1912</xref>: pl 20, fig 3), while of comparable size to that indicated for the species described here, do not match. In considering overall appearance of polyps on the branches, and the manner in which sclerites covered the surface of the polyps from distal to proximal ends, a generic best fit occurred working from an illustration that was given in <xref ref-type="bibr" rid="B12">Bayer (1956a)</xref> for <italic><tp:taxon-name><tp:taxon-name-part taxon-name-part-type="genus" reg="Acalycigorgia">Acalycigorgia</tp:taxon-name-part></tp:taxon-name></italic>. However, <xref ref-type="bibr" rid="B72">Fabricius and Alderslade (2001)</xref> have stated that “(m)any species of <italic><tp:taxon-name><tp:taxon-name-part taxon-name-part-type="genus" reg="Acanthogorgia">Acanthogorgia</tp:taxon-name-part></tp:taxon-name></italic>, in which the polyp sclerites are so short that there is little or no projecting crown, erroneously appear in the literature under the name <italic><tp:taxon-name><tp:taxon-name-part taxon-name-part-type="genus" reg="Acalycigorgia">Acalycigorgia</tp:taxon-name-part></tp:taxon-name></italic> Kükenthal, 1919. <italic><tp:taxon-name><tp:taxon-name-part taxon-name-part-type="genus" reg="Acalycigorgia">Acalycigorgia</tp:taxon-name-part></tp:taxon-name></italic> is actually a synonym of <italic><tp:taxon-name><tp:taxon-name-part taxon-name-part-type="genus" reg="Acanthogorgia">Acanthogorgia</tp:taxon-name-part></tp:taxon-name></italic> and most species referred to the former should be called <italic><tp:taxon-name><tp:taxon-name-part taxon-name-part-type="genus" reg="Acanthogorgia">Acanthogorgia</tp:taxon-name-part></tp:taxon-name></italic>.” This is supported in the WoRMS Data Base (<xref ref-type="bibr" rid="B58">Cordeiro et al. 2018e</xref>) for taxon information regarding status of the genus <italic><tp:taxon-name><tp:taxon-name-part taxon-name-part-type="genus" reg="Acalycigorgia">Acalycigorgia</tp:taxon-name-part></tp:taxon-name></italic>. It now remains to be seen if the species described here is indeed one of the 61 species listed as accepted by the Data Base.</p></tp:treatment-sec><tp:treatment-sec><!--Section generated to contain objects referenced in tp:taxon-treatment.--><app id="app1"><title>Appendix 1</title><p>
          <bold>List of material examined – Part I</bold>
        </p><p>(Material examined = whole colony study plus multiple sclerite preparations; all with light microscopy, plus selected colonies under SEM, shown in figures associated with text)</p><p>
          <bold><italic><tp:taxon-name><tp:taxon-name-part taxon-name-part-type="genus" reg="Anthothela">Anthothela</tp:taxon-name-part><tp:taxon-name-part taxon-name-part-type="species" reg="argentea">argentea</tp:taxon-name-part></tp:taxon-name></italic> Studer, 1894</bold>
        </p><p><bold>Material examined</bold>. No specimens in <named-content xmlns:xlink="http://www.w3.org/1999/xlink" content-type="dwc:institutional_code" xlink:type="simple">SBMNH</named-content> collection.</p><p><bold>Other material, not examined.</bold> – ±1 colony; USA, off California coast, west of Channel Islands, Fieberling Guyot, <named-content xmlns:xlink="http://www.w3.org/1999/xlink" content-type="dwc:verbatimCoordinates" xlink:type="simple"><named-content content-type="geo-json" specific-use="{&#34;type&#34;:&#34;Point&#34;,&#34;coordinates&#34;:[-127.793333,32.460000]}" id="NCID0ERQAM" xlink:type="simple">32°27'36"N, 127°47'36"W</named-content></named-content>, 490 m; coll. R/V ‘Alvin’, 10 October 1990; <named-content xmlns:xlink="http://www.w3.org/1999/xlink" content-type="dwc:institutional_code" xlink:type="simple">USNM</named-content> 94428 [wet].</p><p>
          <bold><italic><tp:taxon-name><tp:taxon-name-part taxon-name-part-type="genus" reg="Anthothela">Anthothela</tp:taxon-name-part><tp:taxon-name-part taxon-name-part-type="species" reg="pacifica">pacifica</tp:taxon-name-part></tp:taxon-name></italic> (Kükenthal, 1913)</bold>
        </p><p><bold>Material examined.</bold> 1 lot <bold>USA, California</bold> – 1 colony; San Diego County, edge of ridge running through Rodriquez Seamount, slightly northwest of West Cortes Basin, due west of southern tip, San Clemente Island, on sponge, <named-content xmlns:xlink="http://www.w3.org/1999/xlink" content-type="dwc:verbatimCoordinates" xlink:type="simple"><named-content content-type="geo-json" specific-use="{&#34;type&#34;:&#34;Point&#34;,&#34;coordinates&#34;:[-120.084444,32.628611]}" id="NCID0EXRAM" xlink:type="simple">32°37'43"N, 120°05'04"W</named-content></named-content>, 950–1150 m; coll. skipper of vessel ‘Calafia’ (California Department of Fish and Game – Long Beach, California), 9 August 1978; <named-content xmlns:xlink="http://www.w3.org/1999/xlink" content-type="dwc:institutional_code" xlink:type="simple">SBMNH</named-content> 265939 [wet].</p><p><bold>Other material examined.</bold> – ±1 colony; USA, California, San Diego County, San Diego, Point Loma, ~<named-content xmlns:xlink="http://www.w3.org/1999/xlink" content-type="dwc:verbatimCoordinates" xlink:type="simple"><named-content content-type="geo-json" specific-use="{&#34;type&#34;:&#34;Point&#34;,&#34;coordinates&#34;:[-117.252222,32.677222]}" id="NCID0ELSAM" xlink:type="simple">32°40'38"N, 117°15'08"W</named-content></named-content>, 201–262 m; coll. R/V ‘Albatross’, 4 March 1904; <named-content xmlns:xlink="http://www.w3.org/1999/xlink" content-type="dwc:institutional_code" xlink:type="simple">USNM</named-content> 49519 [wet]. (Additional label in jar indicated “<italic><tp:taxon-name><tp:taxon-name-part taxon-name-part-type="genus" reg="Anthothela">Anthothela</tp:taxon-name-part><tp:taxon-name-part taxon-name-part-type="species" reg="argentea">argentea</tp:taxon-name-part></tp:taxon-name></italic>.”)</p><p>
          <bold><tp:taxon-name><tp:taxon-name-part taxon-name-part-type="genus" reg="Paragorgia">Paragorgia</tp:taxon-name-part><tp:taxon-name-part taxon-name-part-type="species" reg="arborea">arborea</tp:taxon-name-part><tp:taxon-name-part taxon-name-part-type="infraspecific-rank">var.</tp:taxon-name-part><tp:taxon-name-part taxon-name-part-type="variety" reg="pacifica">pacifica</tp:taxon-name-part></tp:taxon-name> (Verrill, 1922)</bold>
        </p><p><bold>Material examined.</bold> ~2 lots <bold>USA, California</bold> – 1 branch fragment; Orange County, San Clemente Island, between Pete Bay, 3–10 miles E X (N+S) of island, ~<named-content xmlns:xlink="http://www.w3.org/1999/xlink" content-type="dwc:verbatimCoordinates" xlink:type="simple"><named-content content-type="geo-json" specific-use="{&#34;type&#34;:&#34;Point&#34;,&#34;coordinates&#34;:[-118.405278,32.930000]}" id="NCID0ECUAM" xlink:type="simple">32°55'48"N, 118°24'19"W</named-content></named-content>, 1000 m; coll. unknown, 19 July 1978; <named-content xmlns:xlink="http://www.w3.org/1999/xlink" content-type="dwc:institutional_code" xlink:type="simple">SBMNH</named-content> 422977 [wet]. –2 branch fragments; California, Monterey County, Monterey Bay, 5.8 miles, 314° T from Point Pinos Light to Mid Point, <named-content xmlns:xlink="http://www.w3.org/1999/xlink" content-type="dwc:verbatimCoordinates" xlink:type="simple"><named-content content-type="geo-json" specific-use="{&#34;type&#34;:&#34;Point&#34;,&#34;coordinates&#34;:[-122.029167,36.716667]}" id="NCID0ESUAM" xlink:type="simple">36°43'00"N, 122°01'45"W</named-content></named-content>, 436–809 m; coll. R/V ‘Velero IV’, stations 7462-61 or 7463-61, 10 October 1961; <named-content xmlns:xlink="http://www.w3.org/1999/xlink" content-type="dwc:institutional_code" xlink:type="simple">SBMNH</named-content> 422976 [wet].</p><p><bold>Other material examined.</bold> – 1 colony/fragment; USA, California, Ventura County, off San Nicolas Island, (from fishermen’s net); coll. unknown, March 1985; donated by R Williams, of “The Sea;” CBA #85.14.2 [dry]. -- USA, California, Monterey County, Davidson Seamount, 1,313 m; coll. unknown, 2003; <named-content xmlns:xlink="http://www.w3.org/1999/xlink" content-type="dwc:institutional_code" xlink:type="simple">USNM</named-content> 1014919 [wet].</p><p>
          <bold><italic><tp:taxon-name><tp:taxon-name-part taxon-name-part-type="genus" reg="Paragorgia">Paragorgia</tp:taxon-name-part><tp:taxon-name-part taxon-name-part-type="species" reg="regalis">regalis</tp:taxon-name-part></tp:taxon-name></italic> Nutting, 1912</bold>
        </p><p><bold>Material examined</bold>. No apparent material in <named-content xmlns:xlink="http://www.w3.org/1999/xlink" content-type="dwc:institutional_code" xlink:type="simple">SBMNH</named-content> collection.</p><p><bold>Other material examined.</bold> – 1 colony fragment; USA, California, Santa Barbara County, west of San Miguel Passage on Rodriquez Seamount, <named-content xmlns:xlink="http://www.w3.org/1999/xlink" content-type="dwc:verbatimCoordinates" xlink:type="simple"><named-content content-type="geo-json" specific-use="{&#34;type&#34;:&#34;Point&#34;,&#34;coordinates&#34;:[-121.144722,33.953333]}" id="NCID0EOWAM" xlink:type="simple">33°57'12"N, 121°08'41"W</named-content></named-content>, 1,840 m; coll. unknown, 14 October 2003; <named-content xmlns:xlink="http://www.w3.org/1999/xlink" content-type="dwc:institutional_code" xlink:type="simple">USNM</named-content> 1027063 [wet].</p><p>
          <bold><italic><tp:taxon-name><tp:taxon-name-part taxon-name-part-type="genus" reg="Paragorgia">Paragorgia</tp:taxon-name-part><tp:taxon-name-part taxon-name-part-type="species" reg="stephencairnsi">stephencairnsi</tp:taxon-name-part></tp:taxon-name></italic> Sánchez, 2005</bold>
        </p><p><bold>Material examined</bold>. No material in <named-content xmlns:xlink="http://www.w3.org/1999/xlink" content-type="dwc:institutional_code" xlink:type="simple">SBMNH</named-content> collection.</p><p><bold>Other material examined.</bold> – 1 colony; USA, California, west of California Channel Islands, Fieberling Guyot, <named-content xmlns:xlink="http://www.w3.org/1999/xlink" content-type="dwc:verbatimCoordinates" xlink:type="simple"><named-content content-type="geo-json" specific-use="{&#34;type&#34;:&#34;Point&#34;,&#34;coordinates&#34;:[-127.793333,36.433333]}" id="NCID0E5XAM" xlink:type="simple">36°26'00"N, 127°47'36"W</named-content></named-content>, 490 m; coll. DS/V ‘Alvin’, 16 October 1990; <named-content xmlns:xlink="http://www.w3.org/1999/xlink" content-type="dwc:institutional_code" xlink:type="simple">USNM</named-content> 94437 (<bold>Paratype</bold>) [wet].</p><p>
          <bold><italic><tp:taxon-name><tp:taxon-name-part taxon-name-part-type="genus" reg="Paragorgia">Paragorgia</tp:taxon-name-part><tp:taxon-name-part taxon-name-part-type="species" reg="yutlinux">yutlinux</tp:taxon-name-part></tp:taxon-name></italic> Sánchez, 2005</bold>
        </p><p><bold>Material examined</bold>. No material in <named-content xmlns:xlink="http://www.w3.org/1999/xlink" content-type="dwc:institutional_code" xlink:type="simple">SBMNH</named-content> collection.</p><p><bold>Other material examined.</bold> – 1 colony; USA, California, west of the California Channel Islands, Fieberling Guyot, from summit of seamount, <named-content xmlns:xlink="http://www.w3.org/1999/xlink" content-type="dwc:verbatimCoordinates" xlink:type="simple"><named-content content-type="geo-json" specific-use="{&#34;type&#34;:&#34;Point&#34;,&#34;coordinates&#34;:[-127.795000,32.433333]}" id="NCID0EQZAM" xlink:type="simple">32°26'00"N, 127°47'42"W</named-content></named-content>, 487 m; coll. DS/V ‘Alvin’, 21 October 1990; <named-content xmlns:xlink="http://www.w3.org/1999/xlink" content-type="dwc:institutional_code" xlink:type="simple">USNM</named-content> 90345 [wet].</p><p>
          <bold><italic><tp:taxon-name><tp:taxon-name-part taxon-name-part-type="genus" reg="Sibogagorgia">Sibogagorgia</tp:taxon-name-part><tp:taxon-name-part taxon-name-part-type="species" reg="californica">californica</tp:taxon-name-part></tp:taxon-name></italic> sp. nov.</bold>
        </p><p><bold>Material examined.</bold> ~6 lots <bold>USA, California</bold> – 1 branch fragment; Los Angeles County, Santa Catalina Island, 7 miles WSW of Church Rock, substrate loose rock, <named-content xmlns:xlink="http://www.w3.org/1999/xlink" content-type="dwc:verbatimCoordinates" xlink:type="simple"><named-content content-type="geo-json" specific-use="{&#34;type&#34;:&#34;Point&#34;,&#34;coordinates&#34;:[-118.186111,33.244444]}" id="NCID0EW1AM" xlink:type="simple">33°14'40"N, 118°11'10"W</named-content></named-content>, 276–282 m; coll. R/V ‘Velero III’, station 1323-41, 18 May 1941; <named-content xmlns:xlink="http://www.w3.org/1999/xlink" content-type="dwc:institutional_code" xlink:type="simple">SBMNH</named-content> 422971 [wet]. –1 branch fragment; Los Angeles County, 5.5 SE of Santa Catalina Island, on boulders and gravel, <named-content xmlns:xlink="http://www.w3.org/1999/xlink" content-type="dwc:verbatimCoordinates" xlink:type="simple"><named-content content-type="geo-json" specific-use="{&#34;type&#34;:&#34;Point&#34;,&#34;coordinates&#34;:[-118.213889,33.258333]}" id="NCID0EG2AM" xlink:type="simple">33°15'30"N, 118°12'50"W</named-content></named-content>, 264–273 m; coll. R/V ‘Velero III’, station 1172-40, 20 August 1940; <named-content xmlns:xlink="http://www.w3.org/1999/xlink" content-type="dwc:institutional_code" xlink:type="simple">SBMNH</named-content> 422972 [wet]. –1 branch fragment; Los Angeles County, Santa Catalina Island, 6.25 miles NE or E.NE X E of Long Point, with rocks, sponges, cyclostomes, <named-content xmlns:xlink="http://www.w3.org/1999/xlink" content-type="dwc:verbatimCoordinates" xlink:type="simple"><named-content content-type="geo-json" specific-use="{&#34;type&#34;:&#34;Point&#34;,&#34;coordinates&#34;:[-118.244444,33.422222]}" id="NCID0EW2AM" xlink:type="simple">33°25'20"N, 118°14'40"W</named-content></named-content>, 415–486 m; coll. R/V ‘Velero III’, station 1400-41, 8 September 1941; <named-content xmlns:xlink="http://www.w3.org/1999/xlink" content-type="dwc:institutional_code" xlink:type="simple">SBMNH</named-content> 422973 [wet]. –1–2 branch fragments; Los Angeles County, Santa Catalina Island, 5.7 miles, 123° T to West End, <named-content xmlns:xlink="http://www.w3.org/1999/xlink" content-type="dwc:verbatimCoordinates" xlink:type="simple"><named-content content-type="geo-json" specific-use="{&#34;type&#34;:&#34;Point&#34;,&#34;coordinates&#34;:[-118.720833,33.515278]}" id="NCID0EG3AM" xlink:type="simple">33°30'55"N, 118°43'15"W</named-content></named-content>, 300 m; coll. R/V ‘Velero IV’, station 24471-76, 8 March 1976; <named-content xmlns:xlink="http://www.w3.org/1999/xlink" content-type="dwc:institutional_code" xlink:type="simple">SBMNH</named-content> 422974 [wet]. –multiple branch fragments; Los Angeles County, Santa Barbara Island, 6.7 miles, 330° T from N Light, dredge, tangles (2 large boulders with much small rock, rock bottom), <named-content xmlns:xlink="http://www.w3.org/1999/xlink" content-type="dwc:verbatimCoordinates" xlink:type="simple"><named-content content-type="geo-json" specific-use="{&#34;type&#34;:&#34;Point&#34;,&#34;coordinates&#34;:[-119.066667,33.557500]}" id="NCID0EW3AM" xlink:type="simple">33°33'27"N, 119°04'00"W</named-content></named-content>, 255 m; coll. R/V ‘Velero IV’, station 2062-51, 18 October 1951; <named-content xmlns:xlink="http://www.w3.org/1999/xlink" content-type="dwc:institutional_code" xlink:type="simple">SBMNH</named-content> 422975 [wet]. <bold>USA, Oregon</bold> – multiple branches; Lincoln County, 55.98 miles W of coast, <named-content xmlns:xlink="http://www.w3.org/1999/xlink" content-type="dwc:verbatimCoordinates" xlink:type="simple"><named-content content-type="geo-json" specific-use="{&#34;type&#34;:&#34;Point&#34;,&#34;coordinates&#34;:[-125.211667,44.558333]}" id="NCID0EI4AM" xlink:type="simple">44°33'30"N, 125°12'42"W</named-content></named-content>, 1600 m; coll. “Oregon State University—R/V ‘Yaquina’, Cruise Y6810C,” 15 October 1968; <named-content xmlns:xlink="http://www.w3.org/1999/xlink" content-type="dwc:institutional_code" xlink:type="simple">SBMNH</named-content> 422978 [wet]. –1 large colony; off coast, <named-content xmlns:xlink="http://www.w3.org/1999/xlink" content-type="dwc:verbatimCoordinates" xlink:type="simple"><named-content content-type="geo-json" specific-use="{&#34;type&#34;:&#34;Point&#34;,&#34;coordinates&#34;:[-124.917500,46.106111]}" id="NCID0EY4AM" xlink:type="simple">46°06'22"N, 124°55'03"W</named-content></named-content>, 1123 m; coll. Astoria RB-01-05, G Hendler, RV ‘Ronald H. Brown’ (<named-content xmlns:xlink="http://www.w3.org/1999/xlink" content-type="dwc:institutional_code" xlink:type="simple">NOAA</named-content>) and S/V ‘Ropos’, Dive R602-Bio-0008, 3 July 2001; <abbrev xmlns:xlink="http://www.w3.org/1999/xlink" content-type="institution" xlink:title="Los Angeles County Museum of Natural History" id="ABBRID0EF5AM" xlink:type="simple">LACoMNH</abbrev> Marine Biodiversity Center #374 [wet].</p><p>
          <bold><italic><tp:taxon-name><tp:taxon-name-part taxon-name-part-type="genus" reg="Hemicorallium">Hemicorallium</tp:taxon-name-part><tp:taxon-name-part taxon-name-part-type="species" reg="ducale">ducale</tp:taxon-name-part></tp:taxon-name></italic> (Bayer, 1955)</bold>
        </p><p><bold>Material examined.</bold> One lot (possibly this species). <bold>USA, California</bold> – 2 colonies + fragments; USA, California, Los Angeles County, Catalina Basin, N of San Clemente Island, <named-content xmlns:xlink="http://www.w3.org/1999/xlink" content-type="dwc:verbatimCoordinates" xlink:type="simple"><named-content content-type="geo-json" specific-use="{&#34;type&#34;:&#34;Point&#34;,&#34;coordinates&#34;:[-118.497778,33.080278]}" id="NCID0ED6AM" xlink:type="simple">33°04'49"N, 118°29'52"W</named-content></named-content>, 1,091 m; coll. P Gregory, California Fish and Game, Long Beach, 15 November 1977; <named-content xmlns:xlink="http://www.w3.org/1999/xlink" content-type="dwc:institutional_code" xlink:type="simple">SBMNH</named-content> 471940 [wet].</p><p><bold>Other material examined.</bold> – 1 colony; USA, California, West of Channel Islands, Fieberling Guyot, “Sea Pen Rim,” <named-content xmlns:xlink="http://www.w3.org/1999/xlink" content-type="dwc:verbatimCoordinates" xlink:type="simple"><named-content content-type="geo-json" specific-use="{&#34;type&#34;:&#34;Point&#34;,&#34;coordinates&#34;:[-127.825000,32.460000]}" id="NCID0EX6AM" xlink:type="simple">32°27'36"N, 127°49'30"W</named-content></named-content>, 640 m; coll. DS/V ‘Alvin’, 14 October 1990; <named-content xmlns:xlink="http://www.w3.org/1999/xlink" content-type="dwc:institutional_code" xlink:type="simple">USNM</named-content> 94459 [wet].</p><p>
          <bold><italic><tp:taxon-name><tp:taxon-name-part taxon-name-part-type="genus" reg="Hemicorallium">Hemicorallium</tp:taxon-name-part><tp:taxon-name-part taxon-name-part-type="species" reg="imperiale">imperiale</tp:taxon-name-part></tp:taxon-name></italic> (Bayer, 1955)</bold>
        </p><p><bold>Material examined.</bold> No material in <named-content xmlns:xlink="http://www.w3.org/1999/xlink" content-type="dwc:institutional_code" xlink:type="simple">SBMNH</named-content> collection.</p><p><bold>Other material examined.</bold> – multiple fragments; USA, California, Fieberling Guyot Seamount, <named-content xmlns:xlink="http://www.w3.org/1999/xlink" content-type="dwc:verbatimCoordinates" xlink:type="simple"><named-content content-type="geo-json" specific-use="{&#34;type&#34;:&#34;Point&#34;,&#34;coordinates&#34;:[-127.783333,32.383333]}" id="NCID0EHBBM" xlink:type="simple">32°23'00"N, 127°47'00"W</named-content></named-content>, ~600 m; coll. unknown, August 1989; <named-content xmlns:xlink="http://www.w3.org/1999/xlink" content-type="dwc:institutional_code" xlink:type="simple">USNM</named-content> 85082 [wet].</p><p>
          <bold><italic><tp:taxon-name><tp:taxon-name-part taxon-name-part-type="genus" reg="Hemicorallium">Hemicorallium</tp:taxon-name-part><tp:taxon-name-part taxon-name-part-type="species" reg="regale">regale</tp:taxon-name-part></tp:taxon-name></italic> (Bayer, 1956)</bold>
        </p><p><bold>Material examined</bold>. No material in <named-content xmlns:xlink="http://www.w3.org/1999/xlink" content-type="dwc:institutional_code" xlink:type="simple">SBMNH</named-content> collection.</p><p><bold>Other material examined.</bold> –1 colony; USA, California, Davidson Seamount; 1,482 m; coll. unknown, 2003; <named-content xmlns:xlink="http://www.w3.org/1999/xlink" content-type="dwc:institutional_code" xlink:type="simple">USNM</named-content> 1014918 [wet]. –fragment; USA, California, west of Channel Islands, Fieberling Guyot, <named-content xmlns:xlink="http://www.w3.org/1999/xlink" content-type="dwc:verbatimCoordinates" xlink:type="simple"><named-content content-type="geo-json" specific-use="{&#34;type&#34;:&#34;Point&#34;,&#34;coordinates&#34;:[-127.825000,32.460000]}" id="NCID0E6CBM" xlink:type="simple">32°27'36"N, 127°49'30"W</named-content></named-content>, 640 m; coll. DS/V ‘Alvin’, 7 December 1990; <named-content xmlns:xlink="http://www.w3.org/1999/xlink" content-type="dwc:institutional_code" xlink:type="simple">USNM</named-content> 94460 [wet].</p><p>
          <bold><tp:taxon-name><tp:taxon-name-part taxon-name-part-type="genus" reg="Acanthogorgia">Acanthogorgia</tp:taxon-name-part><tp:taxon-name-part taxon-name-part-type="species" reg="gracillima">gracillima</tp:taxon-name-part><tp:taxon-name-part taxon-name-part-type="infraspecific-rank">var.</tp:taxon-name-part><tp:taxon-name-part taxon-name-part-type="variety" reg="typica">typica</tp:taxon-name-part></tp:taxon-name> Kükenthal, 1909</bold>
        </p><p>
          <bold>(? <tp:taxon-name><tp:taxon-name-part taxon-name-part-type="genus" reg="Acanthogorgia">A.</tp:taxon-name-part><tp:taxon-name-part taxon-name-part-type="species" reg="gracillima">gracillima</tp:taxon-name-part><tp:taxon-name-part taxon-name-part-type="infraspecific-rank">var.</tp:taxon-name-part><tp:taxon-name-part taxon-name-part-type="variety" reg="lata">lata</tp:taxon-name-part></tp:taxon-name> Kükenthal, 1909)</bold>
        </p><p><bold>Material examined.</bold> 1 lot <bold>USA, California</bold> – 1 colony; California, Ventura County, Channel Islands, <named-content xmlns:xlink="http://www.w3.org/1999/xlink" content-type="dwc:verbatimCoordinates" xlink:type="simple"><named-content content-type="geo-json" specific-use="{&#34;type&#34;:&#34;Point&#34;,&#34;coordinates&#34;:[-119.476111,33.959722]}" id="NCID0EBFBM" xlink:type="simple">33°57'35"N, 119°28'34"W</named-content></named-content>, 160 m; coll. M Love from submersible ‘Delta’, 8 October, 2005; with his number: A6662; <named-content xmlns:xlink="http://www.w3.org/1999/xlink" content-type="dwc:institutional_code" xlink:type="simple">SBMNH</named-content> 423074 [wet].</p><p><bold>Other material examined.</bold> – 1 fragment (multiple colonies); USA, northern Pacific Ocean, Hawaii, Cross Seamount, <named-content xmlns:xlink="http://www.w3.org/1999/xlink" content-type="dwc:verbatimCoordinates" xlink:type="simple"><named-content content-type="geo-json" specific-use="{&#34;type&#34;:&#34;Point&#34;,&#34;coordinates&#34;:[-158.261389,18.731944]}" id="NCID0EVFBM" xlink:type="simple">18°43'55"N, 158°15'41"W</named-content></named-content>, 388.56 m; coll. Smith, 10 October 2004; <named-content xmlns:xlink="http://www.w3.org/1999/xlink" content-type="dwc:institutional_code" xlink:type="simple">USNM</named-content> 1071429 [dry]. –1 colony; USA, northern Pacific Ocean, Hawaii, Cross Seamount, <named-content xmlns:xlink="http://www.w3.org/1999/xlink" content-type="dwc:verbatimCoordinates" xlink:type="simple"><named-content content-type="geo-json" specific-use="{&#34;type&#34;:&#34;Point&#34;,&#34;coordinates&#34;:[-158.299444,18.688056]}" id="NCID0EFGBM" xlink:type="simple">18°41'17"N, 158°17'58"W</named-content></named-content>, 477 m; coll. RB Moffitt and EH Chave, 6 February 2003; <named-content xmlns:xlink="http://www.w3.org/1999/xlink" content-type="dwc:institutional_code" xlink:type="simple">USNM</named-content> 1014741 [dry]. –multiple colonies; USA, northern Pacific Ocean, Hawaii, Necker Island, Seamount east of island, <named-content xmlns:xlink="http://www.w3.org/1999/xlink" content-type="dwc:verbatimCoordinates" xlink:type="simple"><named-content content-type="geo-json" specific-use="{&#34;type&#34;:&#34;Point&#34;,&#34;coordinates&#34;:[-163.518611,23.231944]}" id="NCID0EVGBM" xlink:type="simple">23°13'55"N, 163°31'07"W</named-content></named-content>, 1720 m; coll. A Baco-Taylor, 1 November 2003; <named-content xmlns:xlink="http://www.w3.org/1999/xlink" content-type="dwc:institutional_code" xlink:type="simple">USNM</named-content> 1072361 [wet]. –(?) multiple colonies; USA, northern Pacific Ocean, Hawaii, Pioneer Bank, <named-content xmlns:xlink="http://www.w3.org/1999/xlink" content-type="dwc:verbatimCoordinates" xlink:type="simple"><named-content content-type="geo-json" specific-use="{&#34;type&#34;:&#34;Point&#34;,&#34;coordinates&#34;:[-173.506111,25.574167]}" id="NCID0EFHBM" xlink:type="simple">25°34'27"N, 173°30'22"W</named-content></named-content>, 1,743.7 m; coll. A Baco-Taylor, 9 October 2003; <named-content xmlns:xlink="http://www.w3.org/1999/xlink" content-type="dwc:institutional_code" xlink:type="simple">USNM</named-content> 1072344 [wet].</p><p>
          <bold><italic><tp:taxon-name><tp:taxon-name-part taxon-name-part-type="genus" reg="Acanthogorgia">Acanthogorgia</tp:taxon-name-part></tp:taxon-name></italic> species A (= ? <italic><tp:taxon-name><tp:taxon-name-part taxon-name-part-type="genus" reg="Acalycigorgia">Acalycigorgia</tp:taxon-name-part></tp:taxon-name></italic>)</bold>
        </p><p><bold>Material examined.</bold> 1 lot <bold>USA, California</bold> – 2 colonies; Monterey County, Monterey Bay, from Point Piños Light to Mid Point, ~<named-content xmlns:xlink="http://www.w3.org/1999/xlink" content-type="dwc:verbatimCoordinates" xlink:type="simple"><named-content content-type="geo-json" specific-use="{&#34;type&#34;:&#34;Point&#34;,&#34;coordinates&#34;:[-122.030833,36.693333]}" id="NCID0EOIBM" xlink:type="simple">36°41'36"N, 122°01'51"W</named-content></named-content>, 439–814 m; coll. R/V ‘Velero IV’, stations 7462-61 or 7463-61, 10 October 1961; <named-content xmlns:xlink="http://www.w3.org/1999/xlink" content-type="dwc:institutional_code" xlink:type="simple">SBMNH</named-content> 423075 [wet].</p><p><bold>Other material examined.</bold> – 1 colony; USA, California, off San Francisco, Mulberry Seamount, ~<named-content xmlns:xlink="http://www.w3.org/1999/xlink" content-type="dwc:verbatimCoordinates" xlink:type="simple"><named-content content-type="geo-json" specific-use="{&#34;type&#34;:&#34;Point&#34;,&#34;coordinates&#34;:[-123.389444,37.446667]}" id="NCID0ECJBM" xlink:type="simple">37°26'48"N, 123°23'22"W</named-content></named-content>, 1,255–1,455 m.; coll. N/B ‘Scofield’, location 38, 13 February 1950; <named-content xmlns:xlink="http://www.w3.org/1999/xlink" content-type="dwc:institutional_code" xlink:type="simple">CAS</named-content>-IZ 96671 [wet]. --1 colony; USA, Alaska, Aleutian Islands, Adak Canyon, ~<named-content xmlns:xlink="http://www.w3.org/1999/xlink" content-type="dwc:verbatimCoordinates" xlink:type="simple"><named-content content-type="geo-json" specific-use="{&#34;type&#34;:&#34;Point&#34;,&#34;coordinates&#34;:[-177.127222,51.391389]}" id="NCID0ESJBM" xlink:type="simple">51°23'29"N, 177°07'38"W</named-content></named-content>, 1,728 m; coll. R Stone using ROV ‘Jason II’, project ID # J2098-4-4, 29 July 2004; [dry].</p><p>
          <bold><italic><tp:taxon-name><tp:taxon-name-part taxon-name-part-type="genus" reg="Muricella">Muricella</tp:taxon-name-part><tp:taxon-name-part taxon-name-part-type="species" reg="complanata">complanata</tp:taxon-name-part></tp:taxon-name></italic> Wright &amp; Studer, 1889</bold>
        </p><p><bold>Material examined.</bold> No confirmed identification of material in <named-content xmlns:xlink="http://www.w3.org/1999/xlink" content-type="dwc:institutional_code" xlink:type="simple">SBMNH</named-content> collection.</p><p><bold>Other material examined</bold> (Identification not confirmed). – 1 colony; USA, California, Santa Barbara County, Santa Barbara Channel, ~12 south of Santa Barbara, midway between Santa Barbara city and Santa Cruz island, oil platform (settling plates), ~<named-content xmlns:xlink="http://www.w3.org/1999/xlink" content-type="dwc:verbatimCoordinates" xlink:type="simple"><named-content content-type="geo-json" specific-use="{&#34;type&#34;:&#34;Point&#34;,&#34;coordinates&#34;:[-119.686667,34.227500]}" id="NCID0E1KBM" xlink:type="simple">34°13'39"N, 119°41'12"W</named-content></named-content>, ~182 m; coll. MMS III Voucher, Survey, settling plates (incidental), station: exploratory wellsite Lease Number 0522, 6 February 1994; #0001942 [wet]. --2 colonies (2 lots); USA, California, Monterey County, Monterey Bay, Point Piños Light House, bearing S 3 degrees: distant 9.3 miles, ~<named-content xmlns:xlink="http://www.w3.org/1999/xlink" content-type="dwc:verbatimCoordinates" xlink:type="simple"><named-content content-type="geo-json" specific-use="{&#34;type&#34;:&#34;Point&#34;,&#34;coordinates&#34;:[-121.923056,36.770556]}" id="NCID0ECLBM" xlink:type="simple">36°46'14"N, 121°55'23"W</named-content></named-content>, 518–649 m; coll. R/V ‘Albatross’, California Coastal Cruise 1904, Station #4461, 12 May 1904; <named-content xmlns:xlink="http://www.w3.org/1999/xlink" content-type="dwc:institutional_code" xlink:type="simple">CAS</named-content>-IZ #s 5310 and 96669 [wet].</p></app></tp:treatment-sec><ref-list><ref id="B166"><mixed-citation xmlns:xlink="http://www.w3.org/1999/xlink" xlink:type="simple"><person-group><name name-style="western"><surname>Nutting</surname><given-names>CC</given-names></name></person-group> (<year>1912</year>) <article-title>Descriptions of the <tp:taxon-name><tp:taxon-name-part taxon-name-part-type="subclass">Alcyonaria</tp:taxon-name-part></tp:taxon-name> collected by the US Fisheries Steamer ’Albatross‘ primarily in Japanese waters during 1906.</article-title><source>Proceedings of the United States National Museum</source><volume>43</volume>(<issue>1923</issue>): <fpage>1</fpage>–<lpage>104</lpage>. [21 pls] <ext-link xlink:type="simple" ext-link-type="doi" xlink:href="10.5479/si.00963801.43-1923.1">https://doi.org/10.5479/si.00963801.43-1923.1</ext-link></mixed-citation></ref><ref id="B12"><mixed-citation xmlns:xlink="http://www.w3.org/1999/xlink" xlink:type="simple"><person-group><name name-style="western"><surname>Bayer</surname><given-names>FM</given-names></name></person-group> (<year>1956a</year>) <tp:taxon-name><tp:taxon-name-part taxon-name-part-type="subclass">Octocorallia</tp:taxon-name-part></tp:taxon-name>, Part F. <tp:taxon-name><tp:taxon-name-part taxon-name-part-type="phylum">Coelenterata</tp:taxon-name-part></tp:taxon-name>. In: Moore RC (Ed.) Treatise on Invertebrate Paleontology. Geological Society of America and University of Kansas Press, Lawrence-Kansas, F166–F231.</mixed-citation></ref><ref id="B72"><mixed-citation xmlns:xlink="http://www.w3.org/1999/xlink" xlink:type="simple"><person-group><name name-style="western"><surname>Fabricius</surname><given-names>KE</given-names></name><name name-style="western"><surname>Alderslade</surname><given-names>P</given-names></name></person-group> (<year>2001</year>) <source>Soft Corals and Sea Fans: A Comprehensive Guide to the tropical shallow-water genera of the Central-West Pacific, the Indian Ocean and the Red Sea.</source><publisher-name>Australian Institute of Marine Science</publisher-name>, <publisher-loc>Queensland, Australia</publisher-loc>, <size units="page">264 pp</size>.</mixed-citation></ref><ref id="B58"><mixed-citation xmlns:xlink="http://www.w3.org/1999/xlink" xlink:type="simple"><person-group><name name-style="western"><surname>Cordeiro</surname><given-names>R</given-names></name><name name-style="western"><surname>van Ofwegen</surname><given-names>L</given-names></name><name name-style="western"><surname>Williams</surname><given-names>G</given-names></name></person-group> (<year>2018e</year>) World List of <tp:taxon-name><tp:taxon-name-part taxon-name-part-type="subclass">Octocorallia</tp:taxon-name-part></tp:taxon-name>. <italic><tp:taxon-name><tp:taxon-name-part taxon-name-part-type="genus">Acanthogorgia</tp:taxon-name-part></tp:taxon-name></italic> Gray, 1857. <ext-link xlink:type="simple" ext-link-type="uri" xlink:href="http://www.marinespecies.org/aphia.php?p=taxdetails%26id=125293">http://www.marinespecies.org/aphia.php?p=taxdetails&amp;id=125293</ext-link></mixed-citation></ref></ref-list></tp:taxon-treatment>
