# Supplementary material for: A review of gorgonian coral species (Cnidaria, Octocorallia, Alcyonacea) held in the Santa Barbara Museum of Natural History research collection: focus on species from Scleraxonia, Holaxonia, and Calcaxonia – Part I: Introduction, species of Scleraxonia and Holaxonia (Family Acanthogorgiidae)
Source: Zookeys. 2019 Jul 4;860:1–66. doi: 10.3897/zookeys.860.19961 (PMC6624213; doi:10.3897/zookeys.860.19961)
Supplement: XML Treatment for Muricella [file zookeys.860.19961-treatment22.xml]

<!DOCTYPE tp:taxon-treatment
  PUBLIC "-//TaxonX//DTD Taxonomic Treatment Publishing DTD v0 20100105//EN" "tax-treatment-NSO.dtd">
<tp:taxon-treatment xmlns:tp="http://www.plazi.org/taxpub"><tp:treatment-meta><kwd-group><label>Taxon classification</label><kwd><named-content xmlns:xlink="http://www.w3.org/1999/xlink" content-type="kingdom">Animalia</named-content></kwd><kwd><named-content xmlns:xlink="http://www.w3.org/1999/xlink" content-type="order">Alcyonacea</named-content></kwd><kwd><named-content xmlns:xlink="http://www.w3.org/1999/xlink" content-type="family">Acanthogorgiidae</named-content></kwd></kwd-group><mixed-citation publication-type="journal"><person-group><name><surname>Horvath</surname><given-names>Elizabeth Anne</given-names></name></person-group><article-title>A review of gorgonian coral species (<tp:taxon-name><tp:taxon-name-part taxon-name-part-type="phylum">Cnidaria</tp:taxon-name-part></tp:taxon-name>, <tp:taxon-name><tp:taxon-name-part taxon-name-part-type="subclass">Octocorallia</tp:taxon-name-part></tp:taxon-name>, <tp:taxon-name><tp:taxon-name-part taxon-name-part-type="order">Alcyonacea</tp:taxon-name-part></tp:taxon-name>) held in the Santa Barbara Museum of Natural History research collection: focus on species from <tp:taxon-name><tp:taxon-name-part taxon-name-part-type="suborder">Scleraxonia</tp:taxon-name-part></tp:taxon-name>, <tp:taxon-name><tp:taxon-name-part taxon-name-part-type="suborder">Holaxonia</tp:taxon-name-part></tp:taxon-name>, and <tp:taxon-name><tp:taxon-name-part taxon-name-part-type="suborder">Calcaxonia</tp:taxon-name-part></tp:taxon-name> – Part I: Introduction, species of <tp:taxon-name><tp:taxon-name-part taxon-name-part-type="suborder">Scleraxonia</tp:taxon-name-part></tp:taxon-name> and <tp:taxon-name><tp:taxon-name-part taxon-name-part-type="suborder">Holaxonia</tp:taxon-name-part></tp:taxon-name> (Family <tp:taxon-name><tp:taxon-name-part taxon-name-part-type="family">Acanthogorgiidae</tp:taxon-name-part></tp:taxon-name>)</article-title><source>Zookeys</source><day>04</day><month>7</month><year>2019</year><volume>860</volume><fpage>1</fpage><lpage>66</lpage><pub-id pub-id-type="doi">10.3897/zookeys.860.19961</pub-id></mixed-citation></tp:treatment-meta><tp:nomenclature><label>Genus</label><tp:taxon-name>
                  <tp:taxon-name-part taxon-name-part-type="genus" reg="Muricella">Muricella</tp:taxon-name-part>
                </tp:taxon-name><tp:taxon-authority>Verrill, 1869</tp:taxon-authority><tp:nomenclature-citation-list><tp:nomenclature-citation><tp:taxon-name>
                      <tp:taxon-name-part taxon-name-part-type="genus" reg="Lissogorgia">Lissogorgia</tp:taxon-name-part>
                    </tp:taxon-name><comment>(pars) Verrill, 1865: 187.</comment></tp:nomenclature-citation><tp:nomenclature-citation><tp:taxon-name>
                      <tp:taxon-name-part taxon-name-part-type="genus" reg="Muricea">Muricea</tp:taxon-name-part>
                    </tp:taxon-name><comment>(pars) Verrill, 1868c: 411–416.</comment></tp:nomenclature-citation><tp:nomenclature-citation><tp:taxon-name>
                      <tp:taxon-name-part taxon-name-part-type="genus" reg="Muricella">Muricella</tp:taxon-name-part>
                    </tp:taxon-name><comment>Verrill, 1869a: 450 (= ? <tp:taxon-name><tp:taxon-name-part taxon-name-part-type="genus" reg="Anthogorgia">Anthogorgia</tp:taxon-name-part></tp:taxon-name> Fabricius &amp; Alderslade, 2001). <xref ref-type="bibr" rid="B193">Studer 1879</xref>: 650. <xref ref-type="bibr" rid="B175">Ridley 1882b</xref>: 128; [= ? <tp:taxon-name><tp:taxon-name-part taxon-name-part-type="genus" reg="Muricea">Muricea</tp:taxon-name-part></tp:taxon-name><xref ref-type="bibr" rid="B176">Ridley 1884</xref>: 335, 579]. <xref ref-type="bibr" rid="B194">Studer 1887</xref>: 58. <xref ref-type="bibr" rid="B231">Wright and Studer 1889</xref>: 123 + plate. <xref ref-type="bibr" rid="B79">Germanos 1896</xref>: 181. <xref ref-type="bibr" rid="B40">Brundin 1896</xref>: 17. <xref ref-type="bibr" rid="B225">Whitelegge 1897</xref>: 315. <xref ref-type="bibr" rid="B112">Hiles 1899</xref>: 49. Hargitt and Rogers 1900–1902: 282. <xref ref-type="bibr" rid="B108">Hickson 1905b</xref>: 815. <xref ref-type="bibr" rid="B198">Thomson and Henderson 1905a</xref>: 301; <xref ref-type="bibr" rid="B199">1905b</xref>: 178; 1906a: 78. <xref ref-type="bibr" rid="B162">Nutting 1908</xref>: 586; <xref ref-type="bibr" rid="B163">1909</xref>: 717. <xref ref-type="bibr" rid="B202">Thomson and Simpson 1909</xref>: 241. [= ? <tp:taxon-name><tp:taxon-name-part taxon-name-part-type="genus" reg="Versluysia">Versluysia</tp:taxon-name-part></tp:taxon-name><xref ref-type="bibr" rid="B164">Nutting 1910</xref>: 29, 35]. <xref ref-type="bibr" rid="B201">Thomson and Russell 1910</xref>: 158. <xref ref-type="bibr" rid="B166">Nutting 1912</xref>: 78. <xref ref-type="bibr" rid="B131">Kükenthal 1913b</xref>: 28. <xref ref-type="bibr" rid="B186">Schimbke 1915</xref>: 26. <xref ref-type="bibr" rid="B133">Kükenthal 1919</xref>: 75, 838, 909. <xref ref-type="bibr" rid="B158">Molander 1921</xref>: 11. <xref ref-type="bibr" rid="B5">Aurivillius 1931</xref>: 123. <xref ref-type="bibr" rid="B12">Bayer 1956a</xref>: F206. <xref ref-type="bibr" rid="B85">Grasshoff 1999</xref>: 33. <xref ref-type="bibr" rid="B72">Fabricius and Alderslade 2001</xref>: 188.</comment></tp:nomenclature-citation><tp:nomenclature-citation><tp:taxon-name>
                      <tp:taxon-name-part taxon-name-part-type="genus" reg="Anthogorgia"/>
                    </tp:taxon-name><comment>? <tp:taxon-name><tp:taxon-name-part taxon-name-part-type="genus" reg="Anthogorgia">Anthogorgia</tp:taxon-name-part></tp:taxon-name> Verrill, 1868 (=?<tp:taxon-name><tp:taxon-name-part taxon-name-part-type="genus" reg="Acalycigorgia">Acalycigorgia</tp:taxon-name-part></tp:taxon-name> Kükenthal, 1908b). <xref ref-type="bibr" rid="B85">Grasshoff 1999</xref>: 33. <xref ref-type="bibr" rid="B72">Fabricius and Alderslade 2001</xref>: 186. </comment></tp:nomenclature-citation><tp:nomenclature-citation><tp:taxon-name>
                      <tp:taxon-name-part taxon-name-part-type="genus" reg="Acalycigorgia"/>
                    </tp:taxon-name><comment>? <tp:taxon-name><tp:taxon-name-part taxon-name-part-type="genus" reg="Acalycigorgia">Acalycigorgia</tp:taxon-name-part></tp:taxon-name> Kükenthal, 1908b (= ? <tp:taxon-name><tp:taxon-name-part taxon-name-part-type="genus" reg="Acanthogorgia">Acanthogorgia</tp:taxon-name-part></tp:taxon-name> or <tp:taxon-name><tp:taxon-name-part taxon-name-part-type="genus" reg="Astrogorgia">Astrogorgia</tp:taxon-name-part></tp:taxon-name> [see <xref ref-type="bibr" rid="B72">Fabricius and Alderslade 2001</xref>] as proposed by Cairns and Bayer, unpublished synonymy). </comment></tp:nomenclature-citation><tp:nomenclature-citation><tp:taxon-name>
                      <tp:taxon-name-part taxon-name-part-type="genus" reg="Astrogorgia"/>
                    </tp:taxon-name><comment>? <tp:taxon-name><tp:taxon-name-part taxon-name-part-type="genus" reg="Astrogorgia">Astrogorgia</tp:taxon-name-part></tp:taxon-name> Verrill, 1868c: 413. <xref ref-type="bibr" rid="B72">Fabricius and Alderslade 2001</xref>: 210. </comment></tp:nomenclature-citation><tp:nomenclature-citation><tp:taxon-name>
                      <tp:taxon-name-part taxon-name-part-type="genus" reg="Acanthogorgia"/>
                    </tp:taxon-name><comment>? <tp:taxon-name><tp:taxon-name-part taxon-name-part-type="genus" reg="Acanthogorgia">Acanthogorgia</tp:taxon-name-part></tp:taxon-name> Gray, 1857a: 128 [1851]. <xref ref-type="bibr" rid="B72">Fabricius and Alderslade 2001</xref>: 184. </comment></tp:nomenclature-citation></tp:nomenclature-citation-list></tp:nomenclature><tp:treatment-sec sec-type="type species" id="SECID0EOEAK"><title>Type species.</title><p><italic><tp:taxon-name><tp:taxon-name-part taxon-name-part-type="genus" reg="Lissogorgia">Lissogorgia</tp:taxon-name-part><tp:taxon-name-part taxon-name-part-type="species" reg="flexuosa">flexuosa</tp:taxon-name-part></tp:taxon-name></italic> Verrill, 1865; [subsequent diagnosis by <xref ref-type="bibr" rid="B164">Nutting 1910</xref>].</p></tp:treatment-sec><tp:treatment-sec sec-type="diagnosis" id="SECID0EDFAK"><title>Diagnosis.</title><p>Colonies fan-shaped, branching in one plane, some anastomosing. Larger branches with axis often tending to be flattened at right angles to plane of fan; in older colonies, smaller branches can bend and grow perpendicular from the fan. Polyps prominent, low, wart-like, non-retractile; coenenchyme thick between polyps. Sclerites of polyp tentacles small rods; below anthocodiae, sclerites large and bow-shaped, in angled double rows (chevrons), forming eight marginal points, forming strong collaret; tentacular operculum distinct. Sclerites of coenenchyme in two distinct layers, mostly spindles (coarse or densely warted), small capstans, with some clubs or discoidal forms.</p></tp:treatment-sec><tp:treatment-sec sec-type="remarks" id="SECID0EIFAK"><title>Remarks.</title><p><xref ref-type="bibr" rid="B134">Kükenthal (1924)</xref> articulated the characteristics of this genus, which include: condition of the branch ends, position, orientation, height, and form of polyps, presence of an operculum, and arrangement of sclerites in the coenencyme. <xref ref-type="bibr" rid="B72">Fabricius and Alderslade (2001)</xref> discussed aspects of comparison/contrast between this genus and others; it was stated, “not much separates this genus from <italic><tp:taxon-name><tp:taxon-name-part taxon-name-part-type="genus" reg="Anthogorgia">Anthogorgia</tp:taxon-name-part></tp:taxon-name></italic>, and a study of a large suite of specimens could see the two synonymized.” Additionally, a characteristic feature pertinent to the genus diagnosis came from the Octocoral Taxonomy Laboratory Manual (2007): There are no calyces in the genus <italic><tp:taxon-name><tp:taxon-name-part taxon-name-part-type="genus" reg="Muricella">Muricella</tp:taxon-name-part></tp:taxon-name></italic>; “almost 90% of the species attributed to this genus do not belong there. A major revision is needed.” In reviewing older literature there were references to calyces in this genus; <xref ref-type="bibr" rid="B12">Bayer (1956a)</xref> comments on the “truncated cones” or “rounded, low verrucae.” In descriptions given by <xref ref-type="bibr" rid="B215">Verrill (1869</xref>a), reference is made to calyces, as well. The concept of how to define a calyx may need revisiting, notably with regards to this genus.</p></tp:treatment-sec><ref-list><ref id="B193"><mixed-citation xmlns:xlink="http://www.w3.org/1999/xlink" xlink:type="simple"><person-group><name name-style="western"><surname>Studer</surname><given-names>T</given-names></name></person-group> (<year>1879</year>) <article-title>Ubersicht der <tp:taxon-name><tp:taxon-name-part taxon-name-part-type="class">Anthozoa</tp:taxon-name-part></tp:taxon-name><tp:taxon-name><tp:taxon-name-part taxon-name-part-type="subclass">Alcyonaria</tp:taxon-name-part></tp:taxon-name>, welche wahrend der Reise SMS ‘Gazelle’ um die Erde gesammelt wurden. Monatsbericht der Könilich Preussischen Akademie der Wissenschaften zu Berlin, Sept.-Okt.</article-title><volume>1878</volume>: <fpage>632</fpage>–<lpage>688</lpage>. [pls 1–5]</mixed-citation></ref><ref id="B175"><mixed-citation xmlns:xlink="http://www.w3.org/1999/xlink" xlink:type="simple"><person-group><name name-style="western"><surname>Ridley</surname><given-names>SO</given-names></name></person-group> (<year>1882b</year>) Contributions to the knowledge of the <tp:taxon-name><tp:taxon-name-part taxon-name-part-type="subclass">Alcyonaria</tp:taxon-name-part></tp:taxon-name> II. Including descriptions of new species from Mauritius. Annals and Magazine of Natural History (5) 10: 125–133. <ext-link xlink:type="simple" ext-link-type="doi" xlink:href="10.1080/00222938209459682">https://doi.org/10.1080/00222938209459682</ext-link></mixed-citation></ref><ref id="B176"><mixed-citation xmlns:xlink="http://www.w3.org/1999/xlink" xlink:type="simple"><person-group><name name-style="western"><surname>Ridley</surname><given-names>SO</given-names></name></person-group> (<year>1884</year>) <tp:taxon-name><tp:taxon-name-part taxon-name-part-type="subclass">Alcyonaria</tp:taxon-name-part></tp:taxon-name>. In: Report on the Zoological Collections made in the Indo-Pacific Ocean during the Voyage of HMS ‘Alert’ 1881–1882. British Museum, London, 327–365. [pls 36–38]</mixed-citation></ref><ref id="B194"><mixed-citation xmlns:xlink="http://www.w3.org/1999/xlink" xlink:type="simple"><person-group><name name-style="western"><surname>Studer</surname><given-names>T</given-names></name></person-group> (<year>1887</year>) <article-title>Versuch eines Systemes der <tp:taxon-name><tp:taxon-name-part taxon-name-part-type="subclass">Alcyonaria</tp:taxon-name-part></tp:taxon-name>.</article-title><source>Archiv für Naturgeschichte</source><volume>53</volume>(<issue>1</issue>): <fpage>1</fpage>–<lpage>74</lpage>. [pl 1]</mixed-citation></ref><ref id="B231"><mixed-citation xmlns:xlink="http://www.w3.org/1999/xlink" xlink:type="simple"><person-group><name name-style="western"><surname>Wright</surname><given-names>EP</given-names></name><name name-style="western"><surname>Studer</surname><given-names>T</given-names></name></person-group> (<year>1889</year>) <article-title>Report of the <tp:taxon-name><tp:taxon-name-part taxon-name-part-type="subclass">Alcyonaria</tp:taxon-name-part></tp:taxon-name> collected by HMS ’Challenger’ during the years 1873–1876.</article-title><source>Challenger Reports: Zoology</source><volume>31</volume>(<issue>64</issue>): <fpage>1</fpage>–<lpage>314</lpage>. [pls 1–43] <ext-link xlink:type="simple" ext-link-type="uri" xlink:href="https://biodiversitylibrary.org/page/12701689">https://biodiversitylibrary.org/page/12701689</ext-link></mixed-citation></ref><ref id="B79"><mixed-citation xmlns:xlink="http://www.w3.org/1999/xlink" xlink:type="simple"><person-group><name name-style="western"><surname>Germanos</surname><given-names>NK</given-names></name></person-group> (<year>1896</year>) <article-title>Gorgonaceen von Ternate.</article-title> In: <person-group><name name-style="western"><surname>Kükenthal</surname><given-names>W</given-names></name></person-group> (<role>Ed.</role>) <issue-title>Ergebnisse einer zoologischen Forschungsreise in den Molukken und Borneo, im Auftrage der Senckenbergischen naturforschenden Gesellschaft ausgefuhrt von Dr.</issue-title><source>Willy Kükenthal, Teil 2, Band 1. Abhandlungen der Senckenbergischen naturforschenden Gesellschaft 23(1)</source>, <fpage>145</fpage>–<lpage>187</lpage>. [pls 9–12]</mixed-citation></ref><ref id="B40"><mixed-citation xmlns:xlink="http://www.w3.org/1999/xlink" xlink:type="simple"><person-group><name name-style="western"><surname>Brundin</surname><given-names>JAZ</given-names></name></person-group> (<year>1896</year>) Alcyonarien aus der Sammlung des Zoologischen Museum in Uppsala. Bihang till Kungliga Svenska Vetenskapsakademiens Handlingar 22(4) (No. 3): 1–22. [pls 1, 2]</mixed-citation></ref><ref id="B225"><mixed-citation xmlns:xlink="http://www.w3.org/1999/xlink" xlink:type="simple"><person-group><name name-style="western"><surname>Whitelegge</surname><given-names>T</given-names></name></person-group> (<year>1897</year>) <article-title>The <tp:taxon-name><tp:taxon-name-part taxon-name-part-type="subclass">Alcyonaria</tp:taxon-name-part></tp:taxon-name> of Funafuti. Part II.</article-title><source>Memoirs of the Australian Museum</source><volume>3</volume>(<issue>5</issue>): <fpage>307</fpage>–<lpage>320</lpage>. [pls 16–17] <ext-link xlink:type="simple" ext-link-type="doi" xlink:href="10.3853/j.0067-1967.3.1897.498">https://doi.org/10.3853/j.0067-1967.3.1897.498</ext-link></mixed-citation></ref><ref id="B112"><mixed-citation xmlns:xlink="http://www.w3.org/1999/xlink" xlink:type="simple"><person-group><name name-style="western"><surname>Hiles</surname><given-names>IL</given-names></name></person-group> (<year>1899</year>) <article-title>Report on the gorgonacean corals collected by Mr J Stanley Gardiner at Funafuti.</article-title><source>Proceedings of the Zoological Society of London</source><volume>1899</volume>: <fpage>46</fpage>–<lpage>54</lpage>. [pls 1–4] <ext-link xlink:type="simple" ext-link-type="doi" xlink:href="10.1111/j.1469-7998.1899.tb06843.x">https://doi.org/10.1111/j.1469-7998.1899.tb06843.x</ext-link></mixed-citation></ref><ref id="B108"><mixed-citation xmlns:xlink="http://www.w3.org/1999/xlink" xlink:type="simple"><person-group><name name-style="western"><surname>Hickson</surname><given-names>SJ</given-names></name></person-group> (<year>1905b</year>) <article-title>The <tp:taxon-name><tp:taxon-name-part taxon-name-part-type="subclass">Alcyonaria</tp:taxon-name-part></tp:taxon-name> of the Maldives. Part III. The families <tp:taxon-name><tp:taxon-name-part taxon-name-part-type="family">Muriceidae</tp:taxon-name-part></tp:taxon-name>, <tp:taxon-name><tp:taxon-name-part taxon-name-part-type="family">Gorgonellidae</tp:taxon-name-part></tp:taxon-name>, <tp:taxon-name><tp:taxon-name-part taxon-name-part-type="family">Melitodidae</tp:taxon-name-part></tp:taxon-name>, and the genera Pennatula, Eunephthya. In: Gardiner, JS (Ed.</article-title><source>) The Fauna and Geography of the Maldive and Laccadive Archipelagoes</source><volume>2</volume>(<issue>4</issue>): <fpage>807</fpage>–<lpage>826</lpage>. [pl 67]</mixed-citation></ref><ref id="B198"><mixed-citation xmlns:xlink="http://www.w3.org/1999/xlink" xlink:type="simple"><person-group><name name-style="western"><surname>Thomson</surname><given-names>JA</given-names></name><name name-style="western"><surname>Henderson</surname><given-names>WD</given-names></name></person-group> (<year>1905a</year>) Report on the <tp:taxon-name><tp:taxon-name-part taxon-name-part-type="subclass">Alcyonaria</tp:taxon-name-part></tp:taxon-name> collected by Professor Herdman, at Ceylon, in 1902. In: Report to the Government of Ceylon on the Pearl Oyster Fisheries of the Gulf of Manaar, Part 3, supplementary report 20: 269–328. <ext-link xlink:type="simple" ext-link-type="uri" xlink:href="https://biodiversitylibrary.org/page/1865785">https://biodiversitylibrary.org/page/1865785</ext-link></mixed-citation></ref><ref id="B199"><mixed-citation xmlns:xlink="http://www.w3.org/1999/xlink" xlink:type="simple"><person-group><name name-style="western"><surname>Thomson</surname><given-names>JA</given-names></name><name name-style="western"><surname>Henderson</surname><given-names>WD</given-names></name></person-group> (<year>1905b</year>) <article-title>On the <tp:taxon-name><tp:taxon-name-part taxon-name-part-type="subclass">Alcyonaria</tp:taxon-name-part></tp:taxon-name>. Supplementary. Collected by Professor WA Herdman. In: Report to the government of Ceylon on the Pearl Oyster Fisheries of the Gulf of Manaar, Part 4.</article-title><source>Supplementary Report</source><volume>28</volume>: <fpage>167</fpage>–<lpage>186</lpage>. <ext-link xlink:type="simple" ext-link-type="uri" xlink:href="https://biodiversitylibrary.org/page/1936026">https://biodiversitylibrary.org/page/1936026</ext-link></mixed-citation></ref><ref id="B162"><mixed-citation xmlns:xlink="http://www.w3.org/1999/xlink" xlink:type="simple"><person-group><name name-style="western"><surname>Nutting</surname><given-names>CC</given-names></name></person-group> (<year>1908</year>) <article-title>Descriptions of the <tp:taxon-name><tp:taxon-name-part taxon-name-part-type="subclass">Alcyonaria</tp:taxon-name-part></tp:taxon-name> collected by the U.S. Bureau of Fisheries steamer ’Albatross‘ in the vicinity of the Hawaiian Islands in 1902.</article-title><source>Proceedings of the United States National Museum</source><volume>34</volume>: <fpage>543</fpage>–<lpage>601</lpage>. [pls 41–51] <ext-link xlink:type="simple" ext-link-type="doi" xlink:href="10.5962/bhl.title.49592">https://doi.org/10.5962/bhl.title.49592</ext-link></mixed-citation></ref><ref id="B163"><mixed-citation xmlns:xlink="http://www.w3.org/1999/xlink" xlink:type="simple"><person-group><name name-style="western"><surname>Nutting</surname><given-names>CC</given-names></name></person-group> (<year>1909</year>) <article-title><tp:taxon-name><tp:taxon-name-part taxon-name-part-type="subclass">Alcyonaria</tp:taxon-name-part></tp:taxon-name> of the California coast.</article-title><source>Proceedings of the United States National Museum</source><volume>35</volume>: <fpage>681</fpage>–<lpage>727</lpage>. <ext-link xlink:type="simple" ext-link-type="doi" xlink:href="10.5479/si.00963801.35-1658.681">https://doi.org/10.5479/si.00963801.35-1658.681</ext-link></mixed-citation></ref><ref id="B202"><mixed-citation xmlns:xlink="http://www.w3.org/1999/xlink" xlink:type="simple"><person-group><name name-style="western"><surname>Thomson</surname><given-names>JA</given-names></name><name name-style="western"><surname>Simpson</surname><given-names>JJ</given-names></name></person-group> (<year>1909</year>) <source>An account of the alcyonarians collected by the Royal Indian Marine Survey Ship Investigator in the Indian Ocean. II. The alcyonarians of the littoral area.</source><publisher-name>Trustees of the Indian Museum</publisher-name>, <publisher-loc>Calcutta</publisher-loc>, <size units="page">319 pp</size>. <ext-link xlink:type="simple" ext-link-type="doi" xlink:href="10.5962/bhl.title.8279">https://doi.org/10.5962/bhl.title.8279</ext-link></mixed-citation></ref><ref id="B164"><mixed-citation xmlns:xlink="http://www.w3.org/1999/xlink" xlink:type="simple"><person-group><name name-style="western"><surname>Nutting</surname><given-names>CC</given-names></name></person-group> (<year>1910</year>) The <tp:taxon-name><tp:taxon-name-part taxon-name-part-type="order">Gorgonacea</tp:taxon-name-part></tp:taxon-name> of the Siboga Expedition. III. The <tp:taxon-name><tp:taxon-name-part taxon-name-part-type="family">Muriceidae</tp:taxon-name-part></tp:taxon-name> Siboga Expedition Monograph, 13b: 1–108. [22 pls]</mixed-citation></ref><ref id="B201"><mixed-citation xmlns:xlink="http://www.w3.org/1999/xlink" xlink:type="simple"><person-group><name name-style="western"><surname>Thomson</surname><given-names>JA</given-names></name><name name-style="western"><surname>Russell</surname><given-names>ES</given-names></name></person-group> (<year>1910</year>) Alcyonarians collected on the Percy Sladen Trust Expedition by Mr. J. Stanley Gardiner. Part I, the Axifera. Transactions of the Linnean Society of London, series 2: Zoology 13(2): 139–164. <ext-link xlink:type="simple" ext-link-type="doi" xlink:href="10.1111/j.1096-3642.1910.tb00515.x">https://doi.org/10.1111/j.1096-3642.1910.tb00515.x</ext-link></mixed-citation></ref><ref id="B166"><mixed-citation xmlns:xlink="http://www.w3.org/1999/xlink" xlink:type="simple"><person-group><name name-style="western"><surname>Nutting</surname><given-names>CC</given-names></name></person-group> (<year>1912</year>) <article-title>Descriptions of the <tp:taxon-name><tp:taxon-name-part taxon-name-part-type="subclass">Alcyonaria</tp:taxon-name-part></tp:taxon-name> collected by the US Fisheries Steamer ’Albatross‘ primarily in Japanese waters during 1906.</article-title><source>Proceedings of the United States National Museum</source><volume>43</volume>(<issue>1923</issue>): <fpage>1</fpage>–<lpage>104</lpage>. [21 pls] <ext-link xlink:type="simple" ext-link-type="doi" xlink:href="10.5479/si.00963801.43-1923.1">https://doi.org/10.5479/si.00963801.43-1923.1</ext-link></mixed-citation></ref><ref id="B131"><mixed-citation xmlns:xlink="http://www.w3.org/1999/xlink" xlink:type="simple"><person-group><name name-style="western"><surname>Kükenthal</surname><given-names>W</given-names></name></person-group> (<year>1913b</year>) <article-title><tp:taxon-name><tp:taxon-name-part taxon-name-part-type="subclass">Alcyonaria</tp:taxon-name-part></tp:taxon-name> des Roten Meeres.</article-title> In: <institution xlink:type="simple">Expeditionen SM Schiff ’Pola‘ in das Rote Meer</institution>. <issue-title>Zoologische Ergebnisse 29. Denkschrift mathematische-naturwissenschaftlich Klasse der K Bayer.</issue-title><source>Akademie der Wissenschaften</source><volume>89</volume>: <fpage>1</fpage>–<lpage>31</lpage>. [pls 1–3]</mixed-citation></ref><ref id="B186"><mixed-citation xmlns:xlink="http://www.w3.org/1999/xlink" xlink:type="simple"><person-group><name name-style="western"><surname>Schimbke</surname><given-names>GO</given-names></name></person-group> (<year>1915</year>) <article-title>Studien zur Anatomie der Gorgonaceen.</article-title><source>Archive Naturgeschichte (A)</source><volume>80</volume>(<issue>11</issue>): <fpage>1</fpage>–<lpage>81</lpage>. [pls 1–4] <ext-link xlink:type="simple" ext-link-type="uri" xlink:href="https://www.zobodat.at/pdf/Archiv-Naturgeschichte_80A_11_0001-0081.pdf">https://www.zobodat.at/pdf/Archiv-Naturgeschichte_80A_11_0001-0081.pdf</ext-link></mixed-citation></ref><ref id="B133"><mixed-citation xmlns:xlink="http://www.w3.org/1999/xlink" xlink:type="simple"><person-group><name name-style="western"><surname>Kükenthal</surname><given-names>W</given-names></name></person-group> (<year>1919</year>) <tp:taxon-name><tp:taxon-name-part taxon-name-part-type="suborder">Gorgonaria</tp:taxon-name-part></tp:taxon-name>. Wissenschaftliche Ergebnisse der deutsche Tiefsee Expeditionen ’Valdivia‘ 1898–99, 13(2): 1–946. [pls 30–89]</mixed-citation></ref><ref id="B158"><mixed-citation xmlns:xlink="http://www.w3.org/1999/xlink" xlink:type="simple"><person-group><name name-style="western"><surname>Molander</surname><given-names>AR</given-names></name></person-group> (<year>1921</year>) <article-title>Alcyonarien von Madagaskar.</article-title><source>Arkiv for Zoologi</source><volume>14</volume>(<issue>2</issue>): <fpage>1</fpage>–<lpage>13</lpage>. <ext-link xlink:type="simple" ext-link-type="doi" xlink:href="10.5962/bhl.part.20150">https://doi.org/10.5962/bhl.part.20150</ext-link></mixed-citation></ref><ref id="B5"><mixed-citation xmlns:xlink="http://www.w3.org/1999/xlink" xlink:type="simple"><person-group><name name-style="western"><surname>Aurivillius</surname><given-names>M</given-names></name></person-group> (<year>1931</year>) The gorgonians from Dr. Sixten Bock’s expedition to Japan and the Bonin Islands, 1914. Kungliga Svenska Vetenskapsakademiens Handlingar (ser. 3) 9(4): 1–337.</mixed-citation></ref><ref id="B12"><mixed-citation xmlns:xlink="http://www.w3.org/1999/xlink" xlink:type="simple"><person-group><name name-style="western"><surname>Bayer</surname><given-names>FM</given-names></name></person-group> (<year>1956a</year>) <tp:taxon-name><tp:taxon-name-part taxon-name-part-type="subclass">Octocorallia</tp:taxon-name-part></tp:taxon-name>, Part F. <tp:taxon-name><tp:taxon-name-part taxon-name-part-type="phylum">Coelenterata</tp:taxon-name-part></tp:taxon-name>. In: Moore RC (Ed.) Treatise on Invertebrate Paleontology. Geological Society of America and University of Kansas Press, Lawrence-Kansas, F166–F231.</mixed-citation></ref><ref id="B85"><mixed-citation xmlns:xlink="http://www.w3.org/1999/xlink" xlink:type="simple"><person-group><name name-style="western"><surname>Grasshoff</surname><given-names>M</given-names></name></person-group> (<year>1999</year>) The shallow water gorgonians of New Caledonia and adjacent islands (<tp:taxon-name><tp:taxon-name-part taxon-name-part-type="phylum">Coelenterata</tp:taxon-name-part></tp:taxon-name>: <tp:taxon-name><tp:taxon-name-part taxon-name-part-type="subclass">Octocorallia</tp:taxon-name-part></tp:taxon-name>). Senckenbergiana Biolologica 78(1/2): 1–245.</mixed-citation></ref><ref id="B72"><mixed-citation xmlns:xlink="http://www.w3.org/1999/xlink" xlink:type="simple"><person-group><name name-style="western"><surname>Fabricius</surname><given-names>KE</given-names></name><name name-style="western"><surname>Alderslade</surname><given-names>P</given-names></name></person-group> (<year>2001</year>) <source>Soft Corals and Sea Fans: A Comprehensive Guide to the tropical shallow-water genera of the Central-West Pacific, the Indian Ocean and the Red Sea.</source><publisher-name>Australian Institute of Marine Science</publisher-name>, <publisher-loc>Queensland, Australia</publisher-loc>, <size units="page">264 pp</size>.</mixed-citation></ref><ref id="B134"><mixed-citation xmlns:xlink="http://www.w3.org/1999/xlink" xlink:type="simple"><person-group><name name-style="western"><surname>Kükenthal</surname><given-names>W</given-names></name></person-group> (<year>1924</year>) <source><tp:taxon-name><tp:taxon-name-part taxon-name-part-type="suborder">Gorgonaria</tp:taxon-name-part></tp:taxon-name>. Das Tierreich, Vol. 47.</source><publisher-name>Walter de Gruyter &amp; Company</publisher-name>, <publisher-loc>Berlin</publisher-loc>, <size units="page">478 pp</size>.</mixed-citation></ref><ref id="B215"><mixed-citation xmlns:xlink="http://www.w3.org/1999/xlink" xlink:type="simple"><person-group><name name-style="western"><surname>Verrill</surname><given-names>AE</given-names></name></person-group> (<year>1869</year>) Notes on <tp:taxon-name><tp:taxon-name-part taxon-name-part-type="subkingdom">Radiata</tp:taxon-name-part></tp:taxon-name> in the Museum of Yale College. No. 6. Review of the corals and polyps of the West Coast of America. Transactions of the Connecticut Academy of Arts and Sciences (2<sup>nd</sup> edn) 1(2): 423–502.</mixed-citation></ref></ref-list></tp:taxon-treatment>
